# Supplementary material for: VarGoats project: a dataset of 1159 whole-genome sequences to dissect Capra hircus global diversity
Source: Genet Sel Evol. 2021 Nov 8;53:86. doi: 10.1186/s12711-021-00659-6 (PMC8573910; doi:10.1186/s12711-021-00659-6)
Supplement: Supplementary file 2 — Additional file 2: Table S2. Detailed information for each sequenced individual. Description of each individual (species, breed, country of origin, localization, sex, sample provider and details on its associated sequence). [file 12711_2021_659_MOESM2_ESM.xlsx]

## Sheet: Sheet1
ID	SRA	ADAPTmap ID	Missing genotype	Low concordance rate	Working name	Species	Code breeds	Breeds	Continent	Country	Latitude country	Longitude country	District	Latitude disctric	Longitude district	Latitude animal	Longitude animal	Assigned sex	Declared sex	Project	Sample provider institute	Sample provider name	MeanDP	MeanGQ	Ts/Tv	HomoRef	OneAlt	TwoAlt	Missing	SNP
AUCH-BOE-0023	ERS4425013	AU_BOE0023	0	0	AUCH-BOE_AU-0023	Capra hircus	BOE	Boer	Oceania	Australia	-25.274398	133.77513599999997	Australia	-25.274398	133.77513599999997	-27.30139	151.85313	F	F	VarGoats	CSIRO	James Kijas	11.72	35.77	2.44	64246160	4918344	3554796	1555127	8473140
AUCH-BOE-0025	ERS4425014	AU_BOE0025	0	0	AUCH-BOE_AU-0025	Capra hircus	BOE	Boer	Oceania	Australia	-25.274398	133.77513599999997	Australia	-25.274398	133.77513599999997	-27.30139	151.85313	F	F	VarGoats	CSIRO	James Kijas	10.47	31.73	2.445	64363154	4592992	3652214	1666067	8245206
AUCH-BOE-0032	ERS4425015	AU_BOE0032	0	0	AUCH-BOE_AU-0032	Capra hircus	BOE	Boer	Oceania	Australia	-25.274398	133.77513599999997	Australia	-25.274398	133.77513599999997	-27.30139	151.85313	F	F	VarGoats	CSIRO	James Kijas	8.71	26.47	2.452	64590909	4318434	3642218	1722866	7960652
AUCH-BOE-0034	ERS4425016	AU_BOE0034	0	0	AUCH-BOE_AU-0034	Capra hircus	BOE	Boer	Oceania	Australia	-25.274398	133.77513599999997	Australia	-25.274398	133.77513599999997	-27.30139	151.85313	F	F	VarGoats	CSIRO	James Kijas	9.88	29.50	2.446	64561727	4119852	3857155	1735693	7977007
AUCH-BOE-0038	ERS4425017	AU_BOE0038	0	1	AUCH-UNK_AU-0038	Capra hircus	UNK	Boer	Oceania	Australia	-25.274398	133.77513599999997	Australia	-25.274398	133.77513599999997	-27.30139	151.85313	F	F	VarGoats	CSIRO	James Kijas	9.23	28.83	2.444	64156613	4986411	3453539	1677864	8439950
AUCH-CAS-0002	ERS4425018	AU_CAS0002	0	0	AUCH-CAS_AU-0002	Capra hircus	CAS	Cashmere	Oceania	Australia	-25.274398	133.77513599999997	Australia	-25.274398	133.77513599999997	-27.4665	152.57859	F	F	VarGoats	CSIRO	James Kijas	9.96	30.59	2.445	64300683	5109684	3390680	1473380	8500364
AUCH-CAS-0007	ERS4425019	AU_CAS0007	0	0	AUCH-CAS_AU-0007	Capra hircus	CAS	Cashmere	Oceania	Australia	-25.274398	133.77513599999997	Australia	-25.274398	133.77513599999997	-27.4665	152.57859	F	F	VarGoats	CSIRO	James Kijas	9.75	29.87	2.444	64353668	4894325	3497417	1529017	8391742
AUCH-CAS-0012	ERS4425020	AU_CAS0012	0	0	AUCH-CAS_AU-0012	Capra hircus	CAS	Cashmere	Oceania	Australia	-25.274398	133.77513599999997	Australia	-25.274398	133.77513599999997	-27.4665	152.57859	F	F	VarGoats	CSIRO	James Kijas	9.60	29.48	2.446	64368887	4823547	3473235	1608758	8296782
AUCH-CAS-0021	ERS4425021	AU_CAS0021	0	0	AUCH-CAS_AU-0021	Capra hircus	CAS	Cashmere	Oceania	Australia	-25.274398	133.77513599999997	Australia	-25.274398	133.77513599999997	-27.4665	152.57859	F	F	VarGoats	CSIRO	James Kijas	14.31	43.32	2.434	64037673	5605475	3312616	1318663	8918091
AUCH-CAS-0029	ERS4425022	AU_CAS0029	0	0	AUCH-CAS_AU-0029	Capra hircus	CAS	Cashmere	Oceania	Australia	-25.274398	133.77513599999997	Australia	-25.274398	133.77513599999997	-27.4665	152.57859	F	F	VarGoats	CSIRO	James Kijas	10.40	31.72	2.442	64441220	4693885	3616776	1522546	8310661
AUCH-CAS-0038	ERS4425023	AU_CAS0038	0	0	AUCH-CAS_AU-0038	Capra hircus	CAS	Cashmere	Oceania	Australia	-25.274398	133.77513599999997	Australia	-25.274398	133.77513599999997	-27.4665	152.57859	F	F	VarGoats	CSIRO	James Kijas	11.20	34.12	2.443	64164845	5161287	3434552	1513743	8595839
AUCH-CAS-0040	ERS4425024	AU_CAS0040	0	0	AUCH-CAS_AU-0040	Capra hircus	CAS	Cashmere	Oceania	Australia	-25.274398	133.77513599999997	Australia	-25.274398	133.77513599999997	-27.4665	152.57859	F	F	VarGoats	CSIRO	James Kijas	10.56	32.20	2.444	64273965	5101518	3382872	1516072	8484390
AUST_Boer_942a	ERS329149	not applicable	0	0	AUCH-BOE_AU-9420	Capra hircus	BOE	Boer	Oceania	Australia	-25.274398	133.77513599999997	Australia	-25.274398	133.77513599999997	-27.30139	151.85313	F	F	CSIRO	CSIRO	James Kijas	6.89	21.85	2.462	63628231	3958181	3451916	3236099	7410097
AUST_Boer_P439	ERS329150	not applicable	0	0	AUCH-BOE_AU-0439	Capra hircus	BOE	Boer	Oceania	Australia	-25.274398	133.77513599999997	Australia	-25.274398	133.77513599999997	-27.30139	151.85313	F	F	CSIRO	CSIRO	James Kijas	6.58	20.87	2.458	63548223	3704583	3543227	3478394	7247810
AUST_Cash_E040	ERS329151	not applicable	0	0	AUCH-CAS_AU-1040	Capra hircus	CAS	Cashmere	Oceania	Australia	-25.274398	133.77513599999997	Australia	-25.274398	133.77513599999997	-27.4665	152.57859	F	F	CSIRO	CSIRO	James Kijas	5.73	18.70	2.452	63149014	4036964	3128192	3960257	7165156
AUST_RL_100a	ERS329147	not applicable	0	0	AUCH-RAN_AU-1000	Capra hircus	RAN	Rangeland	Oceania	Australia	-25.274398	133.77513599999997	Australia	-25.274398	133.77513599999997	-32.899681	144.300354	M	M	CSIRO	CSIRO	James Kijas	5.36	17.55	2.433	62074915	3641229	2961600	5596683	6602829
AUST_RL_200a	ERS329148	not applicable	0	0	AUCH-RAN_AU-2000	Capra hircus	RAN	Rangeland	Oceania	Australia	-25.274398	133.77513599999997	Australia	-25.274398	133.77513599999997	-32.899681	144.300354	F	F	CSIRO	CSIRO	James Kijas	5.22	17.09	2.451	62956140	3733229	3119114	4465944	6852343
AZCC-CYL-0011	ERS4425025	not applicable	0	0	AZCY-CYL_AZ-0011	Capra cylindricornis	CYL	not relevant	Asia	Azerbaijan	40.143105	47.57692700000007	Azerbaijan	40.143105	47.57692700000007	not available	not available	M	NA	VarGoats	LECA	Gordon Luikart	10.74	31.18	2.525	54731285	3008024	13598160	2936958	16606184
BFCH-DJA-0012	ERS4424702	BF_DJA0012	0	0	BFCH-DJA_BF-0012	Capra hircus	DJA	Djallonke	Africa	Burkina Faso	12.238333	-1.5615930000000162	South of Burkina Faso	10.361756	-3.3393	10.325955	3.168586	F	F	VarGoats	Área de Genética y Reproducción Animal del Serida	Felix Goyache and Isabel Alvarez	10.47	31.76	2.443	64885406	4402082	3441217	1545722	7843299
CHCH-ALP-0236	ERS4425000	CH_ALP0236	0	0	CHCH-ALP_CH-0236	Capra hircus	ALP	Alpine	Europe	Switzerland	46.818188	8.227511999999933	French-Swiss Alps	45.92270472372127	7.043626797265688	47.4445752	8.6872694	F	F	VarGoats	University of Bern	Cord Drögemüller	12.72	38.56	2.438	64429109	5005394	3420304	1419620	8425698
CHCH-ALP-0246	ERS4425001	CH_ALP0246	0	0	CHCH-ALP_CH-0246	Capra hircus	ALP	Alpine	Europe	Switzerland	46.818188	8.227511999999933	French-Swiss Alps	45.92270472372127	7.043626797265688	47.0078067	7.7449926	F	F	VarGoats	University of Bern	Cord Drögemüller	12.78	38.88	2.434	64385960	5068924	3400454	1419089	8469378
CHCH-ALP-0256	ERS4425002	CH_ALP0256	0	0	CHCH-ALP_CH-0256	Capra hircus	ALP	Alpine	Europe	Switzerland	46.818188	8.227511999999933	French-Swiss Alps	45.92270472372127	7.043626797265688	46.989772	7.7366442	F	F	VarGoats	University of Bern	Cord Drögemüller	11.20	34.11	2.439	64650865	4480248	3628907	1514407	8109155
CHCH-ALP-0263	ERS4425003	CH_ALP0263	1	0	CHCH-ALP_CH-0263	Capra hircus	ALP	Alpine	Europe	Switzerland	46.818188	8.227511999999933	French-Swiss Alps	45.92270472372127	7.043626797265688	46.6187123	7.7007569	F	F	VarGoats	University of Bern	Cord Drögemüller	14.62	43.96	2.428	64352962	5237963	3364779	1318723	8602742
CHCH-ALP-7969	SRS3676007	not applicable	0	0	CHCH-ALP_CH-7969	Capra hircus	ALP	Alpine	Europe	Switzerland	46.818188	8.227511999999933	French-Swiss Alps	45.92270472372127	7.043626797265688	45.92270472372127	7.043626797265688	F	F	Public data	University of Bern	Cord Drögemüller	12.51	36.61	2.447	64656072	4734304	3437415	1446636	8171719
CHCH-APZ-0001	SRS4252076	not applicable	0	0	CHCH-APZ_CH-0001	Capra hircus	APZ	Appenzell	Europe	Switzerland	46.818188	8.227511999999933	Appenzell canton	47.3161925	9.431657299999983	47.2819898	9.2777107	M	M	Public data	University of Bern	Cord Drögemüller	19.93	57.80	2.426	64857092	4418010	3908050	1091275	8326060
CHCH-APZ-0002	SRS4252075	not applicable	0	0	CHCH-APZ_CH-0002	Capra hircus	APZ	Appenzell	Europe	Switzerland	46.818188	8.227511999999933	Appenzell canton	47.3161925	9.431657299999983	47.2819898	9.2777107	M	M	Public data	University of Bern	Cord Drögemüller	9.95	31.15	2.439	64816784	4180901	3823265	1453477	8004166
CHCH-APZ-0003	SRS4252078	not applicable	0	0	CHCH-APZ_CH-0003	Capra hircus	APZ	Appenzell	Europe	Switzerland	46.818188	8.227511999999933	Appenzell canton	47.3161925	9.431657299999983	47.2819898	9.2777107	F	F	Public data	University of Bern	Cord Drögemüller	8.73	27.72	2.446	64722185	4256004	3713804	1582434	7969808
CHCH-APZ-0004	SRS4252077	not applicable	0	0	CHCH-APZ_CH-0004	Capra hircus	APZ	Appenzell	Europe	Switzerland	46.818188	8.227511999999933	Appenzell canton	47.3161925	9.431657299999983	47.2819898	9.2777107	F	F	Public data	University of Bern	Cord Drögemüller	11.65	36.22	2.438	64555207	4622875	3668837	1427508	8291712
CHCH-APZ-0005	SRS4252072	not applicable	0	0	CHCH-APZ_CH-0005	Capra hircus	APZ	Appenzell	Europe	Switzerland	46.818188	8.227511999999933	Appenzell canton	47.3161925	9.431657299999983	47.2819898	9.2777107	F	F	Public data	University of Bern	Cord Drögemüller	9.58	30.32	2.439	64626104	4387190	3728722	1532411	8115912
CHCH-APZ-0015	SRS4252071	not applicable	0	0	CHCH-APZ_CH-0015	Capra hircus	APZ	Appenzell	Europe	Switzerland	46.818188	8.227511999999933	Appenzell canton	47.3161925	9.431657299999983	47.2819898	9.2777107	F	F	Public data	University of Bern	Cord Drögemüller	8.31	26.55	2.444	64622893	4287345	3690398	1673791	7977743
CHCH-APZ-0017	SRS4252074	not applicable	0	0	CHCH-APZ_CH-0017	Capra hircus	APZ	Appenzell	Europe	Switzerland	46.818188	8.227511999999933	Appenzell canton	47.3161925	9.431657299999983	47.2819898	9.2777107	F	F	Public data	University of Bern	Cord Drögemüller	7.69	24.60	2.45	64729763	4012912	3739941	1791811	7752853
CHCH-APZ-0048	SRS4252073	not applicable	0	0	CHCH-APZ_CH-0048	Capra hircus	APZ	Appenzell	Europe	Switzerland	46.818188	8.227511999999933	Appenzell canton	47.3161925	9.431657299999983	47.3692225	9.2630325	M	M	Public data	University of Bern	Cord Drögemüller	10.18	31.86	2.441	64692718	4226638	3822437	1532634	8049075
CHCH-APZ-0061	SRS4252069	not applicable	0	0	CHCH-APZ_CH-0061	Capra hircus	APZ	Appenzell	Europe	Switzerland	46.818188	8.227511999999933	Appenzell canton	47.3161925	9.431657299999983	46.961564	10.0796236	M	M	Public data	University of Bern	Cord Drögemüller	18.28	53.78	2.421	64747524	4913058	3629918	983927	8542976
CHCH-APZ-0062	SRS4252068	not applicable	0	0	CHCH-APZ_CH-0062	Capra hircus	APZ	Appenzell	Europe	Switzerland	46.818188	8.227511999999933	Appenzell canton	47.3161925	9.431657299999983	46.961564	10.0796236	F	F	Public data	University of Bern	Cord Drögemüller	9.30	29.59	2.443	64592434	4503706	3604471	1573816	8108177
CHCH-APZ-0070	SRS4252107	not applicable	0	0	CHCH-APZ_CH-0070	Capra hircus	APZ	Appenzell	Europe	Switzerland	46.818188	8.227511999999933	Appenzell canton	47.3161925	9.431657299999983	47.3496239	9.0968777	F	F	Public data	University of Bern	Cord Drögemüller	10.19	32.10	2.438	64584941	4529581	3683166	1476739	8212747
CHCH-APZ-0071	SRS4252106	not applicable	0	0	CHCH-APZ_CH-0071	Capra hircus	APZ	Appenzell	Europe	Switzerland	46.818188	8.227511999999933	Appenzell canton	47.3161925	9.431657299999983	47.3496239	9.0968777	F	F	Public data	University of Bern	Cord Drögemüller	13.14	40.34	2.429	64555556	4695490	3686957	1336424	8382447
CHCH-APZ-0072	SRS4252109	not applicable	0	0	CHCH-APZ_CH-0072	Capra hircus	APZ	Appenzell	Europe	Switzerland	46.818188	8.227511999999933	Appenzell canton	47.3161925	9.431657299999983	47.3496239	9.0968777	F	F	Public data	University of Bern	Cord Drögemüller	22.17	63.45	2.418	64717483	4688493	3778749	1089702	8467242
CHCH-APZ-0073	SRS4252108	not applicable	0	0	CHCH-APZ_CH-0073	Capra hircus	APZ	Appenzell	Europe	Switzerland	46.818188	8.227511999999933	Appenzell canton	47.3161925	9.431657299999983	47.3496239	9.0968777	F	F	Public data	University of Bern	Cord Drögemüller	22.10	63.39	2.417	64739020	4867858	3666531	1001018	8534389
CHCH-APZ-0074	SRS4252103	not applicable	0	0	CHCH-APZ_CH-0074	Capra hircus	APZ	Appenzell	Europe	Switzerland	46.818188	8.227511999999933	Appenzell canton	47.3161925	9.431657299999983	47.3496239	9.0968777	F	F	Public data	University of Bern	Cord Drögemüller	23.80	67.61	2.414	64741761	4795383	3720605	1016678	8515988
CHCH-APZ-0075	SRS4252102	not applicable	0	0	CHCH-APZ_CH-0075	Capra hircus	APZ	Appenzell	Europe	Switzerland	46.818188	8.227511999999933	Appenzell canton	47.3161925	9.431657299999983	47.3496239	9.0968777	F	F	Public data	University of Bern	Cord Drögemüller	20.62	59.73	2.419	64592856	4922378	3670079	1089114	8592457
CHCH-APZ-0076	SRS4252105	not applicable	0	0	CHCH-APZ_CH-0076	Capra hircus	APZ	Appenzell	Europe	Switzerland	46.818188	8.227511999999933	Appenzell canton	47.3161925	9.431657299999983	47.314361	9.3322052	F	F	Public data	University of Bern	Cord Drögemüller	25.17	70.89	2.41	64915567	4519760	3854276	984824	8374036
CHCH-APZ-0077	SRS4252104	not applicable	0	0	CHCH-APZ_CH-0077	Capra hircus	APZ	Appenzell	Europe	Switzerland	46.818188	8.227511999999933	Appenzell canton	47.3161925	9.431657299999983	47.314361	9.3322052	F	F	Public data	University of Bern	Cord Drögemüller	29.48	81.47	2.41	64759294	4865305	3689434	960394	8554739
CHCH-APZ-0078	SRS4252101	not applicable	0	0	CHCH-APZ_CH-0078	Capra hircus	APZ	Appenzell	Europe	Switzerland	46.818188	8.227511999999933	Appenzell canton	47.3161925	9.431657299999983	47.314361	9.3322052	F	F	Public data	University of Bern	Cord Drögemüller	25.70	72.39	2.41	64677422	4863924	3698757	1034324	8562681
CHCH-APZ-0079	SRS4252100	not applicable	0	0	CHCH-APZ_CH-0079	Capra hircus	APZ	Appenzell	Europe	Switzerland	46.818188	8.227511999999933	Appenzell canton	47.3161925	9.431657299999983	47.314361	9.3322052	F	F	Public data	University of Bern	Cord Drögemüller	21.12	60.92	2.42	64677764	4846655	3659538	1090470	8506193
CHCH-APZ-0080	SRS4252006	not applicable	0	0	CHCH-APZ_CH-0080	Capra hircus	APZ	Appenzell	Europe	Switzerland	46.818188	8.227511999999933	Appenzell canton	47.3161925	9.431657299999983	47.314361	9.3322052	F	F	Public data	University of Bern	Cord Drögemüller	13.93	42.44	2.431	64675645	4586514	3749125	1263143	8335639
CHCH-APZ-0081	SRS4252007	not applicable	0	0	CHCH-APZ_CH-0081	Capra hircus	APZ	Appenzell	Europe	Switzerland	46.818188	8.227511999999933	Appenzell canton	47.3161925	9.431657299999983	47.3327978	9.4080705	F	F	Public data	University of Bern	Cord Drögemüller	27.08	75.75	2.407	64686052	4879834	3700367	1008174	8580201
CHCH-APZ-0082	SRS4252008	not applicable	0	0	CHCH-APZ_CH-0082	Capra hircus	APZ	Appenzell	Europe	Switzerland	46.818188	8.227511999999933	Appenzell canton	47.3161925	9.431657299999983	46.9561702	8.784435	F	F	Public data	University of Bern	Cord Drögemüller	13.93	42.55	2.431	64568641	4744286	3676505	1284995	8420791
CHCH-APZ-0083	SRS4252009	not applicable	0	0	CHCH-APZ_CH-0083	Capra hircus	APZ	Appenzell	Europe	Switzerland	46.818188	8.227511999999933	Appenzell canton	47.3161925	9.431657299999983	46.9561702	8.784435	F	F	Public data	University of Bern	Cord Drögemüller	19.10	55.85	2.424	64659219	4822135	3658877	1134196	8481012
CHCH-BOE-0152	ERS4425004	CH_BOE0152	0	0	CHCH-BOE_CH-0152	Capra hircus	BOE	Boer	Europe	Switzerland	46.818188	8.227511999999933	Switzerland	46.818188	8.227511999999933	46.65836	7.47544	F	F	VarGoats	University of Bern	Cord Drögemüller	11.42	34.53	2.445	64652683	4014544	3963747	1643453	7978291
CHCH-BOE-0161	ERS4425005	CH_BOE0161	1	0	CHCH-BOE_CH-0161	Capra hircus	BOE	Boer	Europe	Switzerland	46.818188	8.227511999999933	Switzerland	46.818188	8.227511999999933	46.65836	7.47544	F	F	VarGoats	University of Bern	Cord Drögemüller	12.01	36.80	2.439	64314935	5017199	3499311	1442982	8516510
CHCH-BOE-0229	ERS4425006	CH_BOE0229	1	0	CHCH-BOE_CH-0229	Capra hircus	BOE	Boer	Europe	Switzerland	46.818188	8.227511999999933	Switzerland	46.818188	8.227511999999933	46.79187	8.67084	F	F	VarGoats	University of Bern	Cord Drögemüller	12.26	37.41	2.44	64298222	4789233	3635110	1551862	8424343
CHCH-BOE-0250	ERS4425007	CH_BOE0250	1	0	CHCH-BOE_CH-0250	Capra hircus	BOE	Boer	Europe	Switzerland	46.818188	8.227511999999933	Switzerland	46.818188	8.227511999999933	47.28466	8.00491	F	F	VarGoats	University of Bern	Cord Drögemüller	11.26	34.40	2.444	64485757	4477338	3764316	1547016	8241654
CHCH-BOE-0269	ERS4425008	CH_BOE0269	1	0	CHCH-BOE_CH-0269	Capra hircus	BOE	Boer	Europe	Switzerland	46.818188	8.227511999999933	Switzerland	46.818188	8.227511999999933	46.78482	7.49942	F	F	VarGoats	University of Bern	Cord Drögemüller	9.88	30.88	2.444	64223662	5069945	3385343	1595477	8455288
CHCH-BST-0001	SRS1275324	not applicable	0	0	CHCH-BST_CH-0001	Capra hircus	BST	Grisons striped	Europe	Switzerland	46.818188	8.227511999999933	Grisons canton	46.65698709999999	9.578025700000012	46.8145535	7.8917047	F	F	Public data	University of Bern	Cord Drögemüller	8.24	25.95	2.453	64327772	4354397	3307316	2284942	7661713
CHCH-BST-0008	SRS4252002	not applicable	0	0	CHCH-BST_CH-0008	Capra hircus	BST	Grisons striped	Europe	Switzerland	46.818188	8.227511999999933	Grisons canton	46.65698709999999	9.578025700000012	46.8145535	7.8917047	F	F	Public data	University of Bern	Cord Drögemüller	18.77	55.30	2.429	64383138	5324957	3419430	1146902	8744387
CHCH-BST-0009	SRS4252003	not applicable	0	0	CHCH-BST_CH-0009	Capra hircus	BST	Grisons striped	Europe	Switzerland	46.818188	8.227511999999933	Grisons canton	46.65698709999999	9.578025700000012	46.9364677	7.8906619	F	F	Public data	University of Bern	Cord Drögemüller	19.91	58.25	2.425	64308794	5503440	3321621	1140572	8825061
CHCH-BST-0010	SRS4252004	not applicable	0	0	CHCH-BST_CH-0010	Capra hircus	BST	Grisons striped	Europe	Switzerland	46.818188	8.227511999999933	Grisons canton	46.65698709999999	9.578025700000012	47.3333656	8.8542363	M	M	Public data	University of Bern	Cord Drögemüller	17.25	51.31	2.419	64624236	5088802	3557484	1003905	8646286
CHCH-BST-0021	SRS4252005	not applicable	0	0	CHCH-BST_CH-0021	Capra hircus	BST	Grisons striped	Europe	Switzerland	46.818188	8.227511999999933	Grisons canton	46.65698709999999	9.578025700000012	47.3333656	8.8542363	F	F	Public data	University of Bern	Cord Drögemüller	31.90	86.31	2.417	64333010	5657686	3301179	982552	8958865
CHCH-BST-0025	SRS4252010	not applicable	0	0	CHCH-BST_CH-0025	Capra hircus	BST	Grisons striped	Europe	Switzerland	46.818188	8.227511999999933	Grisons canton	46.65698709999999	9.578025700000012	46.8720309	7.7320068	F	F	Public data	University of Bern	Cord Drögemüller	22.72	64.81	2.423	64558883	5022977	3588909	1103658	8611886
CHCH-BST-0027	SRS4252011	not applicable	0	0	CHCH-BST_CH-0027	Capra hircus	BST	Grisons striped	Europe	Switzerland	46.818188	8.227511999999933	Grisons canton	46.65698709999999	9.578025700000012	46.8720309	7.7320068	F	F	Public data	University of Bern	Cord Drögemüller	23.64	67.26	2.424	64323178	5614617	3301905	1034727	8916522
CHCH-BST-0031	SRS4251997	not applicable	0	0	CHCH-BST_CH-0031	Capra hircus	BST	Grisons striped	Europe	Switzerland	46.818188	8.227511999999933	Grisons canton	46.65698709999999	9.578025700000012	46.8720309	7.7320068	F	F	Public data	University of Bern	Cord Drögemüller	31.03	85.09	2.413	64397892	5456744	3424829	994962	8881573
CHCH-BST-0034	SRS4251996	not applicable	0	0	CHCH-BST_CH-0034	Capra hircus	BST	Grisons striped	Europe	Switzerland	46.818188	8.227511999999933	Grisons canton	46.65698709999999	9.578025700000012	47.0306379	7.824745	F	F	Public data	University of Bern	Cord Drögemüller	22.21	64.03	2.416	64355338	5466879	3404345	1047865	8871224
CHCH-BST-0035	SRS4251995	not applicable	0	0	CHCH-BST_CH-0035	Capra hircus	BST	Grisons striped	Europe	Switzerland	46.818188	8.227511999999933	Grisons canton	46.65698709999999	9.578025700000012	47.0306379	7.824745	F	F	Public data	University of Bern	Cord Drögemüller	28.49	79.25	2.408	64444599	5554385	3378514	896929	8932899
CHCH-BST-0037	SRS4251994	not applicable	0	0	CHCH-BST_CH-0037	Capra hircus	BST	Grisons striped	Europe	Switzerland	46.818188	8.227511999999933	Grisons canton	46.65698709999999	9.578025700000012	47.0306379	7.824745	M	M	Public data	University of Bern	Cord Drögemüller	15.08	45.63	2.422	64567512	5176163	3485298	1045454	8661461
CHCH-BST-0062	SRS4252001	not applicable	0	0	CHCH-BST_CH-0062	Capra hircus	BST	Grisons striped	Europe	Switzerland	46.818188	8.227511999999933	Grisons canton	46.65698709999999	9.578025700000012	47.0306379	7.824745	F	F	Public data	University of Bern	Cord Drögemüller	20.00	58.43	2.419	64373031	5414922	3394512	1091962	8809434
CHCH-BST-0077	SRS4252000	not applicable	0	0	CHCH-BST_CH-0077	Capra hircus	BST	Grisons striped	Europe	Switzerland	46.818188	8.227511999999933	Grisons canton	46.65698709999999	9.578025700000012	46.9727786	8.0956987	M	M	Public data	University of Bern	Cord Drögemüller	23.26	66.38	2.414	64747407	5031813	3620435	874772	8652248
CHCH-BST-0088	SRS4251999	not applicable	0	0	CHCH-BST_CH-0088	Capra hircus	BST	Grisons striped	Europe	Switzerland	46.818188	8.227511999999933	Grisons canton	46.65698709999999	9.578025700000012	47.2291294	9.4522488	M	M	Public data	University of Bern	Cord Drögemüller	12.85	39.81	2.428	64542536	5142695	3475068	1114128	8617763
CHCH-BST-0093	SRS4251998	not applicable	0	0	CHCH-BST_CH-0093	Capra hircus	BST	Grisons striped	Europe	Switzerland	46.818188	8.227511999999933	Grisons canton	46.65698709999999	9.578025700000012	46.9672086	9.6268354	M	M	Public data	University of Bern	Cord Drögemüller	10.96	34.21	2.432	64725379	4644701	3660598	1243749	8305299
CHCH-BST-0097	SRS4251993	not applicable	0	0	CHCH-BST_CH-0097	Capra hircus	BST	Grisons striped	Europe	Switzerland	46.818188	8.227511999999933	Grisons canton	46.65698709999999	9.578025700000012	46.964342	8.1223303	M	M	Public data	University of Bern	Cord Drögemüller	15.44	46.52	2.425	64587621	5053901	3556968	1075937	8610869
CHCH-BST-0098	SRS4251992	not applicable	0	0	CHCH-BST_CH-0098	Capra hircus	BST	Grisons striped	Europe	Switzerland	46.818188	8.227511999999933	Grisons canton	46.65698709999999	9.578025700000012	46.964342	8.1223303	M	M	Public data	University of Bern	Cord Drögemüller	8.12	26.09	2.436	64724955	4552684	3507570	1489218	8060254
CHCH-BST-0106	SRS4252050	not applicable	0	0	CHCH-BST_CH-0106	Capra hircus	BST	Grisons striped	Europe	Switzerland	46.818188	8.227511999999933	Grisons canton	46.65698709999999	9.578025700000012	47.3215328	9.2018371	M	M	Public data	University of Bern	Cord Drögemüller	25.19	70.46	2.415	64596996	5515772	3330843	830816	8846615
CHCH-BST-0114	SRS4252051	not applicable	0	0	CHCH-BST_CH-0114	Capra hircus	BST	Grisons striped	Europe	Switzerland	46.818188	8.227511999999933	Grisons canton	46.65698709999999	9.578025700000012	46.8720309	7.7320068	F	F	Public data	University of Bern	Cord Drögemüller	10.26	32.50	2.438	64558078	4859941	3486101	1370307	8346042
CHCH-BST-0118	SRS4252048	not applicable	0	0	CHCH-BST_CH-0118	Capra hircus	BST	Grisons striped	Europe	Switzerland	46.818188	8.227511999999933	Grisons canton	46.65698709999999	9.578025700000012	46.5529117	9.3200929	F	F	Public data	University of Bern	Cord Drögemüller	9.32	29.83	2.441	64530881	4878105	3437024	1428417	8315129
CHCH-BST-0120	SRS4252049	not applicable	0	0	CHCH-BST_CH-0120	Capra hircus	BST	Grisons striped	Europe	Switzerland	46.818188	8.227511999999933	Grisons canton	46.65698709999999	9.578025700000012	46.663808	9.5417476	F	F	Public data	University of Bern	Cord Drögemüller	23.79	67.83	2.411	64467366	5396382	3436918	973761	8833300
CHCH-BST-0126	SRS4252054	not applicable	0	0	CHCH-BST_CH-0126	Capra hircus	BST	Grisons striped	Europe	Switzerland	46.818188	8.227511999999933	Grisons canton	46.65698709999999	9.578025700000012	47.2450891	9.4646952	F	F	Public data	University of Bern	Cord Drögemüller	30.51	83.87	2.409	64592327	5210237	3550876	920987	8761113
CHCH-BST-0131	SRS2464599	not applicable	0	0	CHCH-BST_CH-0131	Capra hircus	BST	Grisons striped	Europe	Switzerland	46.818188	8.227511999999933	Grisons canton	46.65698709999999	9.578025700000012	47.2513193	8.8501312	M	M	Public data	University of Bern	Cord Drögemüller	19.70	56.78	2.427	64548178	5274472	3440053	1011724	8714525
CHCH-BST-0149	SRS4252055	not applicable	0	0	CHCH-BST_CH-0149	Capra hircus	BST	Grisons striped	Europe	Switzerland	46.818188	8.227511999999933	Grisons canton	46.65698709999999	9.578025700000012	46.9624458	9.5605672	M	M	Public data	University of Bern	Cord Drögemüller	10.49	33.03	2.432	64769011	4816503	3561924	1126989	8378427
CHCH-BST-0150	SRS4252052	not applicable	0	0	CHCH-BST_CH-0150	Capra hircus	BST	Grisons striped	Europe	Switzerland	46.818188	8.227511999999933	Grisons canton	46.65698709999999	9.578025700000012	46.9624458	9.5605672	M	M	Public data	University of Bern	Cord Drögemüller	10.93	34.25	2.427	64695045	4771792	3584097	1223493	8355889
CHCH-BUR-0009	SRS1275333	not applicable	0	0	CHCH-BUR_CH-0009	Capra hircus	BUR	Burundi	Europe	Switzerland	46.818188	8.227511999999933	Switzerland	46.818188	8.227511999999933	46.79187	8.67084	F	F	Public data	University of Bern	Cord Drögemüller	14.62	43.47	2.451	64162221	5024381	3504514	1583311	8528895
CHCH-BUR-0029	SRS1275345	not applicable	0	0	CHCH-BUR_CH-0029	Capra hircus	BUR	Burundi	Europe	Switzerland	46.818188	8.227511999999933	Switzerland	46.818188	8.227511999999933	47.18238	7.88187	F	F	Public data	University of Bern	Cord Drögemüller	10.01	30.37	2.463	64254399	3878082	3856922	2285024	7735004
CHCH-CAG-0038	SRS1275346	not applicable	0	0	CHCH-CAG_CH-0038	Capra hircus	CAG	Tessin grey	Europe	Switzerland	46.818188	8.227511999999933	Tessin canton	46.331734	8.800452899999982	46.9156506	7.5809383	M	M	Public data	University of Bern	Cord Drögemüller	10.23	31.55	2.454	64404663	4464116	3390665	2014983	7854781
CHCH-GFG-0024	SRS1275347	not applicable	0	0	CHCH-ALP_CH-0024	Capra hircus	ALP	Alpine	Europe	Switzerland	46.818188	8.227511999999933	Switzerland	45.92270472372127	7.043626797265688	46.743225	7.525049	F	F	Public data	University of Bern	Cord Drögemüller	8.49	26.42	2.45	64621550	3813251	3601186	2238440	7414437
CHCH-GFG-0034	SRS1275348	not applicable	0	0	CHCH-ALP_CH-0034	Capra hircus	ALP	Alpine	Europe	Switzerland	46.818188	8.227511999999933	Switzerland	45.92270472372127	7.043626797265688	46.743225	7.525049	F	F	Public data	University of Bern	Cord Drögemüller	10.11	31.17	2.453	64399420	4403774	3405775	2065458	7809549
CHCH-KHZ-0098	SRS1275349	not applicable	0	0	CHCH-KHZ_CH-0098	Capra hircus	KHZ	Valais Goat (Coppernecked)	Europe	Switzerland	46.818188	8.227511999999933	Valais canton	46.1904614	7.5449226000000635	46.9910451	7.7690902	F	F	Public data	University of Bern	Cord Drögemüller	11.78	35.52	2.449	64664484	4055018	3730000	1824925	7785018
CHCH-PFA-0021	SRS4252053	not applicable	0	0	CHCH-PFA_CH-0021	Capra hircus	PFA	Peacock	Europe	Switzerland	46.818188	8.227511999999933	Grison and Tessin cantons	46.61923716212187	8.926795673437482	46.8091519	7.6716948	F	F	Public data	University of Bern	Cord Drögemüller	14.27	43.63	2.425	64462202	5307180	3390087	1114958	8697267
CHCH-PFA-0024	SRS4252056	not applicable	0	0	CHCH-PFA_CH-0024	Capra hircus	PFA	Peacock	Europe	Switzerland	46.818188	8.227511999999933	Grison and Tessin cantons	46.61923716212187	8.926795673437482	46.8091519	7.6716948	F	F	Public data	University of Bern	Cord Drögemüller	12.24	37.97	2.435	64518449	4884155	3555636	1316187	8439791
CHCH-PFA-0026	SRS4252057	not applicable	0	0	CHCH-PFA_CH-0026	Capra hircus	PFA	Peacock	Europe	Switzerland	46.818188	8.227511999999933	Grison and Tessin cantons	46.61923716212187	8.926795673437482	46.8091519	7.6716948	F	F	Public data	University of Bern	Cord Drögemüller	13.60	41.84	2.431	64385498	5148969	3458101	1281859	8607070
CHCH-PFA-0029	SRS4252016	not applicable	0	0	CHCH-PFA_CH-0029	Capra hircus	PFA	Peacock	Europe	Switzerland	46.818188	8.227511999999933	Grison and Tessin cantons	46.61923716212187	8.926795673437482	46.8091519	7.6716948	F	F	Public data	University of Bern	Cord Drögemüller	11.93	37.30	2.434	64502909	5036174	3452644	1282700	8488818
CHCH-PFA-0033	SRS4252015	not applicable	0	0	CHCH-PFA_CH-0033	Capra hircus	PFA	Peacock	Europe	Switzerland	46.818188	8.227511999999933	Grison and Tessin cantons	46.61923716212187	8.926795673437482	46.8091519	7.6716948	F	F	Public data	University of Bern	Cord Drögemüller	18.04	53.32	2.425	64539518	5071546	3537251	1126112	8608797
CHCH-PFA-0035	SRS4252018	not applicable	0	0	CHCH-PFA_CH-0035	Capra hircus	PFA	Peacock	Europe	Switzerland	46.818188	8.227511999999933	Grison and Tessin cantons	46.61923716212187	8.926795673437482	46.8091519	7.6716948	F	F	Public data	University of Bern	Cord Drögemüller	18.95	55.81	2.423	64320958	5423007	3365870	1164592	8788877
CHCH-PFA-0036	SRS4252017	not applicable	0	0	CHCH-PFA_CH-0036	Capra hircus	PFA	Peacock	Europe	Switzerland	46.818188	8.227511999999933	Grison and Tessin cantons	46.61923716212187	8.926795673437482	46.8091519	7.6716948	M	M	Public data	University of Bern	Cord Drögemüller	11.45	35.99	2.437	64516205	5062870	3432694	1262658	8495564
CHCH-PFA-0045	SRS4252020	not applicable	0	0	CHCH-PFA_CH-0045	Capra hircus	PFA	Peacock	Europe	Switzerland	46.818188	8.227511999999933	Grison and Tessin cantons	46.61923716212187	8.926795673437482	47.3725462	9.1352552	F	F	Public data	University of Bern	Cord Drögemüller	25.29	71.55	2.412	64421492	5536958	3357045	958932	8894003
CHCH-PFA-0046	SRS4252019	not applicable	0	0	CHCH-PFA_CH-0046	Capra hircus	PFA	Peacock	Europe	Switzerland	46.818188	8.227511999999933	Grison and Tessin cantons	46.61923716212187	8.926795673437482	47.3725462	9.1352552	F	F	Public data	University of Bern	Cord Drögemüller	11.24	35.33	2.431	64511350	5039660	3441966	1281451	8481626
CHCH-PFA-0047	SRS4252022	not applicable	0	0	CHCH-PFA_CH-0047	Capra hircus	PFA	Peacock	Europe	Switzerland	46.818188	8.227511999999933	Grison and Tessin cantons	46.61923716212187	8.926795673437482	47.3725462	9.1352552	F	F	Public data	University of Bern	Cord Drögemüller	28.28	78.74	2.407	64439435	5555146	3358652	921194	8913798
CHCH-PFA-0048	SRS4252021	not applicable	0	0	CHCH-PFA_CH-0048	Capra hircus	PFA	Peacock	Europe	Switzerland	46.818188	8.227511999999933	Grison and Tessin cantons	46.61923716212187	8.926795673437482	47.3725462	9.1352552	F	F	Public data	University of Bern	Cord Drögemüller	10.09	32.07	2.436	64478595	4997678	3420533	1377621	8418211
CHCH-PFA-0049	SRS4252024	not applicable	0	0	CHCH-PFA_CH-0049	Capra hircus	PFA	Peacock	Europe	Switzerland	46.818188	8.227511999999933	Grison and Tessin cantons	46.61923716212187	8.926795673437482	47.0913478	9.508314	F	F	Public data	University of Bern	Cord Drögemüller	16.59	49.54	2.42	64610561	5039352	3537579	1086935	8576931
CHCH-PFA-0050	SRS4252023	not applicable	0	0	CHCH-PFA_CH-0050	Capra hircus	PFA	Peacock	Europe	Switzerland	46.818188	8.227511999999933	Grison and Tessin cantons	46.61923716212187	8.926795673437482	47.199052	7.6168111	F	F	Public data	University of Bern	Cord Drögemüller	25.05	70.80	2.405	64593966	5305871	3476025	898565	8781896
CHCH-PFA-0051	SRS4252082	not applicable	0	0	CHCH-PFA_CH-0051	Capra hircus	PFA	Peacock	Europe	Switzerland	46.818188	8.227511999999933	Grison and Tessin cantons	46.61923716212187	8.926795673437482	47.0133856	8.687442	F	F	Public data	University of Bern	Cord Drögemüller	22.32	64.12	2.412	64479999	5494280	3359719	940429	8853999
CHCH-PFA-0052	SRS4252083	not applicable	0	0	CHCH-PFA_CH-0052	Capra hircus	PFA	Peacock	Europe	Switzerland	46.818188	8.227511999999933	Grison and Tessin cantons	46.61923716212187	8.926795673437482	47.0133856	8.687442	F	F	Public data	University of Bern	Cord Drögemüller	20.73	60.13	2.412	64537728	5241255	3488025	1007419	8729280
CHCH-PFA-0053	SRS4252084	not applicable	0	0	CHCH-PFA_CH-0053	Capra hircus	PFA	Peacock	Europe	Switzerland	46.818188	8.227511999999933	Grison and Tessin cantons	46.61923716212187	8.926795673437482	47.0133856	8.687442	F	F	Public data	University of Bern	Cord Drögemüller	21.51	62.08	2.416	64494102	5317200	3453830	1009295	8771030
CHCH-PFA-0054	SRS4252085	not applicable	0	0	CHCH-PFA_CH-0054	Capra hircus	PFA	Peacock	Europe	Switzerland	46.818188	8.227511999999933	Grison and Tessin cantons	46.61923716212187	8.926795673437482	46.9758134	7.6670605	F	F	Public data	University of Bern	Cord Drögemüller	24.25	68.90	2.411	64443143	5348084	3455626	1027574	8803710
CHCH-PFA-0055	SRS4252086	not applicable	0	0	CHCH-PFA_CH-0055	Capra hircus	PFA	Peacock	Europe	Switzerland	46.818188	8.227511999999933	Grison and Tessin cantons	46.61923716212187	8.926795673437482	46.9758134	7.6670605	F	F	Public data	University of Bern	Cord Drögemüller	30.23	83.22	2.407	64430833	5425013	3432073	986508	8857086
CHCH-PFA-0056	SRS4252087	not applicable	0	0	CHCH-PFA_CH-0056	Capra hircus	PFA	Peacock	Europe	Switzerland	46.818188	8.227511999999933	Grison and Tessin cantons	46.61923716212187	8.926795673437482	46.7959196	7.6418402	F	F	Public data	University of Bern	Cord Drögemüller	10.91	34.32	2.433	64609692	4973764	3451847	1239124	8425611
CHCH-PFA-0057	SRS4252088	not applicable	0	0	CHCH-PFA_CH-0057	Capra hircus	PFA	Peacock	Europe	Switzerland	46.818188	8.227511999999933	Grison and Tessin cantons	46.61923716212187	8.926795673437482	46.7959196	7.6418402	F	F	Public data	University of Bern	Cord Drögemüller	13.21	40.79	2.43	64436845	5175765	3413914	1247903	8589679
CHCH-PFA-0058	SRS4252089	not applicable	0	0	CHCH-PFA_CH-0058	Capra hircus	PFA	Peacock	Europe	Switzerland	46.818188	8.227511999999933	Grison and Tessin cantons	46.61923716212187	8.926795673437482	47.4171447	7.6915609	F	F	Public data	University of Bern	Cord Drögemüller	19.64	57.30	2.422	64622882	5025329	3569845	1056371	8595174
CHCH-PFA-0059	SRS4252080	not applicable	0	0	CHCH-PFA_CH-0059	Capra hircus	PFA	Peacock	Europe	Switzerland	46.818188	8.227511999999933	Grison and Tessin cantons	46.61923716212187	8.926795673437482	47.161547	7.904332	M	M	Public data	University of Bern	Cord Drögemüller	20.66	59.97	2.415	64665277	5117718	3555252	936180	8672970
CHCH-PFA-0064	SRS4252081	not applicable	0	0	CHCH-PFA_CH-0064	Capra hircus	PFA	Peacock	Europe	Switzerland	46.818188	8.227511999999933	Grison and Tessin cantons	46.61923716212187	8.926795673437482	47.161547	7.904332	F	F	Public data	University of Bern	Cord Drögemüller	13.96	42.62	2.426	64599650	5032824	3537001	1104952	8569825
CHCH-PFA-0072	SRS4252027	not applicable	0	0	CHCH-PFA_CH-0072	Capra hircus	PFA	Peacock	Europe	Switzerland	46.818188	8.227511999999933	Grison and Tessin cantons	46.61923716212187	8.926795673437482	47.161547	7.904332	F	F	Public data	University of Bern	Cord Drögemüller	17.98	53.20	2.42	64484860	5180050	3514256	1095261	8694306
CHCH-SAA-0041	SRS1275351	not applicable	0	0	CHCH-SAA_CH-0041	Capra hircus	SAA	Saanen	Europe	Switzerland	46.818188	8.227511999999933	French-Swiss Alps	45.92270472372127	7.043626797265688	46.9364677	7.8906619	F	F	Public data	University of Bern	Cord Drögemüller	10.00	30.75	2.44	64656898	4451830	3640289	1525410	8092119
CHCH-SAA-0049	SRS1275352	not applicable	0	0	CHCH-SAA_CH-0049	Capra hircus	SAA	Saanen	Europe	Switzerland	46.818188	8.227511999999933	French-Swiss Alps	45.92270472372127	7.043626797265688	46.9364677	7.8906619	F	F	Public data	University of Bern	Cord Drögemüller	15.37	44.63	2.43	65132561	3609535	4220699	1311632	7830234
CHCH-SAA-0075	SRS1275353	not applicable	0	0	CHCH-SAA_CH-0075	Capra hircus	SAA	Saanen	Europe	Switzerland	46.818188	8.227511999999933	French-Swiss Alps	45.92270472372127	7.043626797265688	46.9329742	7.8099136	F	F	Public data	University of Bern	Cord Drögemüller	13.37	39.97	2.458	64108017	4859395	3407481	1899534	8266876
CHCH-SAA-0081	SRS1275355	not applicable	0	0	CHCH-SAA_CH-0081	Capra hircus	SAA	Saanen	Europe	Switzerland	46.818188	8.227511999999933	French-Swiss Alps	45.92270472372127	7.043626797265688	46.9329742	7.8099136	M	M	Public data	University of Bern	Cord Drögemüller	12.85	38.69	2.432	64636282	4845880	3561713	1230552	8407593
CHCH-SAA-0115	ERS4425009	CH_SAA0115	1	0	CHCH-SAA_CH-0115	Capra hircus	SAA	Saanen	Europe	Switzerland	46.818188	8.227511999999933	French-Swiss Alps	45.92270472372127	7.043626797265688	46.9138396	7.8923608	F	F	VarGoats	University of Bern	Cord Drögemüller	11.68	35.53	2.434	64539326	4618781	3616743	1499577	8235524
CHCH-SAA-0130	ERS4425010	CH_SAA0130	0	0	CHCH-SAA_CH-0130	Capra hircus	SAA	Saanen	Europe	Switzerland	46.818188	8.227511999999933	French-Swiss Alps	45.92270472372127	7.043626797265688	46.9364677	7.8906619	F	F	VarGoats	University of Bern	Cord Drögemüller	12.09	36.87	2.433	64486796	4726983	3549524	1511124	8276507
CHCH-SAA-0133	ERS4425011	CH_SAA0133	0	0	CHCH-SAA_CH-0133	Capra hircus	SAA	Saanen	Europe	Switzerland	46.818188	8.227511999999933	French-Swiss Alps	45.92270472372127	7.043626797265688	46.9364677	7.8906619	F	F	VarGoats	University of Bern	Cord Drögemüller	10.30	31.62	2.437	64604235	4477552	3599272	1593368	8076824
CHCH-SAA-0141	ERS4425012	CH_SAA0141	0	0	CHCH-SAA_CH-0141	Capra hircus	SAA	Saanen	Europe	Switzerland	46.818188	8.227511999999933	French-Swiss Alps	45.92270472372127	7.043626797265688	46.9329742	7.8099136	F	F	VarGoats	University of Bern	Cord Drögemüller	10.78	33.06	2.436	64571746	4775128	3467488	1460065	8242616
CHCH-SAA-0613	SRS3676002	not applicable	0	0	CHCH-SAA_CH-0613	Capra hircus	SAA	Saanen	Europe	Switzerland	46.818188	8.227511999999933	French-Swiss Alps	45.92270472372127	7.043626797265688	45.92270472372127	7.043626797265688	F	F	Public data	University of Bern	Cord Drögemüller	9.48	28.12	2.456	64704498	4304459	3545688	1719782	7850147
CHCH-SAA-1567	SRS3676003	not applicable	0	0	CHCH-SAA_CH-1567	Capra hircus	SAA	Saanen	Europe	Switzerland	46.818188	8.227511999999933	French-Swiss Alps	45.92270472372127	7.043626797265688	45.92270472372127	7.043626797265688	F	F	Public data	University of Bern	Cord Drögemüller	16.42	47.30	2.426	64592434	5182233	3397325	1102435	8579558
CHCH-SAA-9183	SRS3676011	not applicable	0	0	CHCH-SAA_CH-9183	Capra hircus	SAA	Saanen	Europe	Switzerland	46.818188	8.227511999999933	French-Swiss Alps	45.92270472372127	7.043626797265688	45.92270472372127	7.043626797265688	F	F	Public data	University of Bern	Cord Drögemüller	13.43	39.13	2.442	64580974	4957007	3445554	1290892	8402561
CHCH-STG-0003	SRS4252026	not applicable	0	0	CHCH-STG_CH-0003	Capra hircus	STG	Booted Goat	Europe	Switzerland	46.818188	8.227511999999933	St. Gallen	47.4244818	9.376717299999996	47.1024531	7.21567	F	F	Public data	University of Bern	Cord Drögemüller	8.96	28.32	2.441	64790620	4308039	3708826	1466942	8016865
CHCH-STG-0008	SRS4252025	not applicable	0	0	CHCH-STG_CH-0008	Capra hircus	STG	Booted Goat	Europe	Switzerland	46.818188	8.227511999999933	St. Gallen	47.4244818	9.376717299999996	47.1024531	7.21567	F	F	Public data	University of Bern	Cord Drögemüller	8.14	25.98	2.442	64728403	4293352	3643021	1609651	7936373
CHCH-STG-0010	SRS4252070	not applicable	0	0	CHCH-STG_CH-0010	Capra hircus	STG	Booted Goat	Europe	Switzerland	46.818188	8.227511999999933	St. Gallen	47.4244818	9.376717299999996	47.1024531	7.21567	F	F	Public data	University of Bern	Cord Drögemüller	18.43	54.08	2.425	64464077	5015330	3568829	1226191	8584159
CHCH-STG-0011	SRS4252079	not applicable	0	0	CHCH-STG_CH-0011	Capra hircus	STG	Booted Goat	Europe	Switzerland	46.818188	8.227511999999933	St. Gallen	47.4244818	9.376717299999996	47.1024531	7.21567	F	F	Public data	University of Bern	Cord Drögemüller	9.64	30.48	2.442	64727909	4433980	3679322	1433216	8113302
CHCH-STG-0012	SRS4252014	not applicable	0	0	CHCH-STG_CH-0012	Capra hircus	STG	Booted Goat	Europe	Switzerland	46.818188	8.227511999999933	St. Gallen	47.4244818	9.376717299999996	47.1024531	7.21567	F	F	Public data	University of Bern	Cord Drögemüller	15.78	47.20	2.429	64608163	4652788	3727476	1286000	8380264
CHCH-STG-0020	SRS4252013	not applicable	0	0	CHCH-STG_CH-0020	Capra hircus	STG	Booted Goat	Europe	Switzerland	46.818188	8.227511999999933	St. Gallen	47.4244818	9.376717299999996	47.0872696	7.6700592	F	F	Public data	University of Bern	Cord Drögemüller	7.79	25.06	2.45	64694344	4322143	3544200	1713740	7866343
CHCH-STG-0026	SRS4252012	not applicable	0	0	CHCH-STG_CH-0026	Capra hircus	STG	Booted Goat	Europe	Switzerland	46.818188	8.227511999999933	St. Gallen	47.4244818	9.376717299999996	47.0872696	7.6700592	F	F	Public data	University of Bern	Cord Drögemüller	7.93	25.43	2.445	64686462	4262117	3620049	1705799	7882166
CHCH-STG-0028	SRS4252059	not applicable	0	0	CHCH-STG_CH-0028	Capra hircus	STG	Booted Goat	Europe	Switzerland	46.818188	8.227511999999933	St. Gallen	47.4244818	9.376717299999996	46.9558587	7.6572705	F	F	Public data	University of Bern	Cord Drögemüller	17.57	51.64	2.426	64792594	4461993	3847298	1172542	8309291
CHCH-STG-0041	SRS4252058	not applicable	0	0	CHCH-STG_CH-0041	Capra hircus	STG	Booted Goat	Europe	Switzerland	46.818188	8.227511999999933	St. Gallen	47.4244818	9.376717299999996	47.4244818	9.376717299999996	F	F	Public data	University of Bern	Cord Drögemüller	9.64	30.76	2.447	64489988	4792069	3451462	1540908	8243531
CHCH-STG-0056	SRS4252034	not applicable	0	0	CHCH-STG_CH-0056	Capra hircus	STG	Booted Goat	Europe	Switzerland	46.818188	8.227511999999933	St. Gallen	47.4244818	9.376717299999996	47.4244818	9.376717299999996	M	M	Public data	University of Bern	Cord Drögemüller	7.89	25.40	2.44	64769126	4446353	3534318	1524630	7980671
CHCH-STG-0058	SRS4252035	not applicable	0	0	CHCH-STG_CH-0058	Capra hircus	STG	Booted Goat	Europe	Switzerland	46.818188	8.227511999999933	St. Gallen	47.4244818	9.376717299999996	47.4244818	9.376717299999996	F	F	Public data	University of Bern	Cord Drögemüller	8.68	27.73	2.438	64665881	4494883	3607418	1506245	8102301
CHCH-STG-0060	SRS4252032	not applicable	0	0	CHCH-STG_CH-0060	Capra hircus	STG	Booted Goat	Europe	Switzerland	46.818188	8.227511999999933	St. Gallen	47.4244818	9.376717299999996	47.4244818	9.376717299999996	F	F	Public data	University of Bern	Cord Drögemüller	20.07	58.39	2.419	64583331	5084946	3556919	1049231	8641865
CHCH-STG-0062	SRS4252033	not applicable	0	0	CHCH-STG_CH-0062	Capra hircus	STG	Booted Goat	Europe	Switzerland	46.818188	8.227511999999933	St. Gallen	47.4244818	9.376717299999996	47.4244818	9.376717299999996	F	F	Public data	University of Bern	Cord Drögemüller	10.76	33.58	2.438	64640426	4605858	3637431	1390712	8243289
CHCH-STG-0075	SRS4252030	not applicable	0	0	CHCH-STG_CH-0075	Capra hircus	STG	Booted Goat	Europe	Switzerland	46.818188	8.227511999999933	St. Gallen	47.4244818	9.376717299999996	46.8463887	7.6638654	M	M	Public data	University of Bern	Cord Drögemüller	17.61	52.06	2.424	64605155	4947037	3619861	1102374	8566898
CHCH-STG-0077	SRS4252031	not applicable	0	0	CHCH-STG_CH-0077	Capra hircus	STG	Booted Goat	Europe	Switzerland	46.818188	8.227511999999933	St. Gallen	47.4244818	9.376717299999996	46.9546646	7.3598508	F	F	Public data	University of Bern	Cord Drögemüller	16.15	48.35	2.428	64514468	5033511	3547093	1179355	8580604
CHCH-STG-0078	SRS4252028	not applicable	0	0	CHCH-STG_CH-0078	Capra hircus	STG	Booted Goat	Europe	Switzerland	46.818188	8.227511999999933	St. Gallen	47.4244818	9.376717299999996	46.8463887	7.6638654	F	F	Public data	University of Bern	Cord Drögemüller	17.06	50.88	2.426	64428747	5119897	3507067	1218716	8626964
CHCH-STG-0079	SRS4252029	not applicable	0	0	CHCH-STG_CH-0079	Capra hircus	STG	Booted Goat	Europe	Switzerland	46.818188	8.227511999999933	St. Gallen	47.4244818	9.376717299999996	46.8463887	7.6638654	F	F	Public data	University of Bern	Cord Drögemüller	19.76	57.44	2.419	64473991	5241768	3483607	1075061	8725375
CHCH-STG-0080	SRS4252036	not applicable	0	0	CHCH-STG_CH-0080	Capra hircus	STG	Booted Goat	Europe	Switzerland	46.818188	8.227511999999933	St. Gallen	47.4244818	9.376717299999996	46.8463887	7.6638654	F	F	Public data	University of Bern	Cord Drögemüller	13.13	40.46	2.427	64464262	5004479	3528264	1277422	8532743
CHCH-STG-0081	SRS4252037	not applicable	0	0	CHCH-STG_CH-0081	Capra hircus	STG	Booted Goat	Europe	Switzerland	46.818188	8.227511999999933	St. Gallen	47.4244818	9.376717299999996	46.8463887	7.6638654	F	F	Public data	University of Bern	Cord Drögemüller	13.98	42.78	2.425	64467785	5075602	3511967	1219073	8587569
CHCH-STG-0082	SRS4252095	not applicable	0	0	CHCH-STG_CH-0082	Capra hircus	STG	Booted Goat	Europe	Switzerland	46.818188	8.227511999999933	St. Gallen	47.4244818	9.376717299999996	47.1044906	7.3272725	F	F	Public data	University of Bern	Cord Drögemüller	19.46	56.67	2.422	64615460	4736248	3718041	1204678	8454289
CHCH-STG-0083	SRS4252094	not applicable	0	0	CHCH-STG_CH-0083	Capra hircus	STG	Booted Goat	Europe	Switzerland	46.818188	8.227511999999933	St. Gallen	47.4244818	9.376717299999996	47.1044906	7.3272725	F	F	Public data	University of Bern	Cord Drögemüller	21.49	61.92	2.422	64553148	5012410	3595025	1113844	8607435
CHCH-STG-0084	SRS4252097	not applicable	0	0	CHCH-STG_CH-0084	Capra hircus	STG	Booted Goat	Europe	Switzerland	46.818188	8.227511999999933	St. Gallen	47.4244818	9.376717299999996	47.2854911	8.0960069	F	F	Public data	University of Bern	Cord Drögemüller	33.66	90.09	2.407	64564132	5168394	3562680	979221	8731074
CHCH-STG-0085	SRS4252096	not applicable	0	0	CHCH-STG_CH-0085	Capra hircus	STG	Booted Goat	Europe	Switzerland	46.818188	8.227511999999933	St. Gallen	47.4244818	9.376717299999996	47.2906756	7.9189613	F	F	Public data	University of Bern	Cord Drögemüller	22.46	63.99	2.418	64548222	4914061	3654867	1157277	8568928
CHCH-STG-0086	SRS4252091	not applicable	0	0	CHCH-STG_CH-0086	Capra hircus	STG	Booted Goat	Europe	Switzerland	46.818188	8.227511999999933	St. Gallen	47.4244818	9.376717299999996	46.9546146	7.7221606	F	F	Public data	University of Bern	Cord Drögemüller	25.42	71.16	2.419	64661837	4729266	3741548	1141776	8470814
CHCH-UNK-8212	SRS3676008	not applicable	0	0	CHCH-UNK_CH-8212	Capra hircus	UNK	Unknown	Europe	Switzerland	46.818188	8.227511999999933	Switzerland	46.818188	8.227511999999933	46.818188	8.227511999999933	M	M	Public data	University of Bern	Cord Drögemüller	11.17	32.62	2.443	64934790	4377084	3545899	1416654	7922983
CHCH-UNK-8334	SRS3676009	not applicable	0	0	CHCH-UNK_CH-8334	Capra hircus	UNK	Unknown	Europe	Switzerland	46.818188	8.227511999999933	Switzerland	46.818188	8.227511999999933	46.818188	8.227511999999933	F	F	Public data	University of Bern	Cord Drögemüller	16.88	48.09	2.443	64768364	4737639	3505165	1263259	8242804
CHCH-UNK-8563	SRS3676010	not applicable	0	0	CHCH-UNK_CH-8563	Capra hircus	UNK	Unknown	Europe	Switzerland	46.818188	8.227511999999933	Switzerland	46.818188	8.227511999999933	46.818188	8.227511999999933	F	F	Public data	University of Bern	Cord Drögemüller	14.47	42.15	2.435	64371549	5166888	3378374	1357616	8545262
CHCH-VAG-0014	SRS4252090	not applicable	0	0	CHCH-VAG_CH-0014	Capra hircus	VAG	Valais Goat (Blacknecked)	Europe	Switzerland	46.818188	8.227511999999933	Valais canton	46.1904614	7.5449226000000635	46.727032	7.8778993	F	F	Public data	University of Bern	Cord Drögemüller	24.76	70.02	2.408	64544310	4899924	3687482	1142711	8587406
CHCH-VAG-0021	SRS4252093	not applicable	0	0	CHCH-VAG_CH-0021	Capra hircus	VAG	Valais Goat (Blacknecked)	Europe	Switzerland	46.818188	8.227511999999933	Valais canton	46.1904614	7.5449226000000635	47.2202489	7.1699554	M	M	Public data	University of Bern	Cord Drögemüller	24.10	68.29	2.409	64801252	4883053	3686504	903618	8569557
CHCH-VAG-0036	SRS4252092	not applicable	0	0	CHCH-VAG_CH-0036	Capra hircus	VAG	Valais Goat (Blacknecked)	Europe	Switzerland	46.818188	8.227511999999933	Valais canton	46.1904614	7.5449226000000635	46.771812	7.3635531	M	M	Public data	University of Bern	Cord Drögemüller	22.17	63.37	2.412	65018371	4442265	3886229	927562	8328494
CHCH-VAG-0048	SRS4252099	not applicable	0	0	CHCH-VAG_CH-0048	Capra hircus	VAG	Valais Goat (Blacknecked)	Europe	Switzerland	46.818188	8.227511999999933	Valais canton	46.1904614	7.5449226000000635	46.8164897	7.8509858	F	F	Public data	University of Bern	Cord Drögemüller	22.23	63.79	2.411	64609083	4905338	3661906	1098100	8567244
CHCH-VAG-0109	SRS4252098	not applicable	0	0	CHCH-VAG_CH-0109	Capra hircus	VAG	Valais Goat (Blacknecked)	Europe	Switzerland	46.818188	8.227511999999933	Valais canton	46.1904614	7.5449226000000635	46.6503364	7.7031034	F	F	Public data	University of Bern	Cord Drögemüller	20.67	59.83	2.419	64618186	4937168	3623054	1096019	8560222
CHCH-VAG-0114	SRS4252046	not applicable	0	0	CHCH-VAG_CH-0114	Capra hircus	VAG	Valais Goat (Blacknecked)	Europe	Switzerland	46.818188	8.227511999999933	Valais canton	46.1904614	7.5449226000000635	46.6503364	7.7031034	F	F	Public data	University of Bern	Cord Drögemüller	18.62	54.58	2.42	64698619	4787805	3708072	1079931	8495877
CHCH-VAG-0118	SRS4252047	not applicable	0	0	CHCH-VAG_CH-0118	Capra hircus	VAG	Valais Goat (Blacknecked)	Europe	Switzerland	46.818188	8.227511999999933	Valais canton	46.1904614	7.5449226000000635	46.8164897	7.8509858	F	F	Public data	University of Bern	Cord Drögemüller	20.65	59.73	2.41	64677279	4627988	3812311	1156849	8440299
CHCH-VAG-0124	SRS4252044	not applicable	0	0	CHCH-VAG_CH-0124	Capra hircus	VAG	Valais Goat (Blacknecked)	Europe	Switzerland	46.818188	8.227511999999933	Valais canton	46.1904614	7.5449226000000635	46.771812	7.3635531	M	M	Public data	University of Bern	Cord Drögemüller	27.93	77.64	2.407	64858012	4723754	3761717	930944	8485471
CHCH-VAG-0147	SRS4252045	not applicable	0	0	CHCH-VAG_CH-0147	Capra hircus	VAG	Valais Goat (Blacknecked)	Europe	Switzerland	46.818188	8.227511999999933	Valais canton	46.1904614	7.5449226000000635	46.6995568	7.7950404	F	F	Public data	University of Bern	Cord Drögemüller	16.81	50.02	2.421	64598624	4869050	3631720	1175033	8500770
CHCH-VAG-0149	SRS4252042	not applicable	0	0	CHCH-VAG_CH-0149	Capra hircus	VAG	Valais Goat (Blacknecked)	Europe	Switzerland	46.818188	8.227511999999933	Valais canton	46.1904614	7.5449226000000635	46.9772606	7.5644411	F	F	Public data	University of Bern	Cord Drögemüller	12.28	37.89	2.427	64565712	4659655	3683466	1365594	8343121
CHCH-VAG-0178	SRS4252043	not applicable	0	0	CHCH-VAG_CH-0178	Capra hircus	VAG	Valais Goat (Blacknecked)	Europe	Switzerland	46.818188	8.227511999999933	Valais canton	46.1904614	7.5449226000000635	47.3372179	7.7667701	F	F	Public data	University of Bern	Cord Drögemüller	25.52	71.73	2.402	64669779	4797598	3745006	1062044	8542604
CHCH-VAG-0180	SRS4252040	not applicable	0	0	CHCH-VAG_CH-0180	Capra hircus	VAG	Valais Goat (Blacknecked)	Europe	Switzerland	46.818188	8.227511999999933	Valais canton	46.1904614	7.5449226000000635	47.4691038	8.1167889	F	F	Public data	University of Bern	Cord Drögemüller	18.48	54.23	2.415	64572359	4897295	3642204	1162569	8539499
CHCH-VAG-0181	SRS4252041	not applicable	0	0	CHCH-VAG_CH-0181	Capra hircus	VAG	Valais Goat (Blacknecked)	Europe	Switzerland	46.818188	8.227511999999933	Valais canton	46.1904614	7.5449226000000635	47.4691038	8.1167889	F	F	Public data	University of Bern	Cord Drögemüller	24.87	70.23	2.411	64648166	4824724	3714104	1087433	8538828
CHCH-VAG-0183	SRS4252038	not applicable	0	0	CHCH-VAG_CH-0183	Capra hircus	VAG	Valais Goat (Blacknecked)	Europe	Switzerland	46.818188	8.227511999999933	Valais canton	46.1904614	7.5449226000000635	47.4691038	8.1167889	F	F	Public data	University of Bern	Cord Drögemüller	27.23	76.06	2.411	64681692	4941785	3647192	1003758	8588977
CHCH-VAG-0184	SRS4252039	not applicable	0	0	CHCH-VAG_CH-0184	Capra hircus	VAG	Valais Goat (Blacknecked)	Europe	Switzerland	46.818188	8.227511999999933	Valais canton	46.1904614	7.5449226000000635	47.4691038	8.1167889	F	F	Public data	University of Bern	Cord Drögemüller	22.89	65.34	2.413	64686252	4832788	3673892	1081495	8506680
CHCH-VAG-0185	SRS4252065	not applicable	0	0	CHCH-VAG_CH-0185	Capra hircus	VAG	Valais Goat (Blacknecked)	Europe	Switzerland	46.818188	8.227511999999933	Valais canton	46.1904614	7.5449226000000635	47.0485932	7.8401143	F	F	Public data	University of Bern	Cord Drögemüller	35.10	92.30	2.403	64683152	4996276	3644942	950057	8641218
CHCH-VAG-0186	SRS4252064	not applicable	0	0	CHCH-VAG_CH-0186	Capra hircus	VAG	Valais Goat (Blacknecked)	Europe	Switzerland	46.818188	8.227511999999933	Valais canton	46.1904614	7.5449226000000635	47.0485932	7.8401143	F	F	Public data	University of Bern	Cord Drögemüller	20.00	58.01	2.412	64784400	4596156	3796211	1097660	8392367
CHCH-VAG-0187	SRS4252067	not applicable	0	0	CHCH-VAG_CH-0187	Capra hircus	VAG	Valais Goat (Blacknecked)	Europe	Switzerland	46.818188	8.227511999999933	Valais canton	46.1904614	7.5449226000000635	46.8559334	7.7338463	F	F	Public data	University of Bern	Cord Drögemüller	23.59	67.22	2.415	64628201	4910229	3654390	1081607	8564619
CHCH-VAG-0188	SRS4252066	not applicable	0	0	CHCH-VAG_CH-0188	Capra hircus	VAG	Valais Goat (Blacknecked)	Europe	Switzerland	46.818188	8.227511999999933	Valais canton	46.1904614	7.5449226000000635	46.8559334	7.7338463	F	F	Public data	University of Bern	Cord Drögemüller	25.21	71.22	2.415	64604978	5015936	3608070	1045443	8624006
CHCH-VAG-0193	SRS4252061	not applicable	0	0	CHCH-VAG_CH-0193	Capra hircus	VAG	Valais Goat (Blacknecked)	Europe	Switzerland	46.818188	8.227511999999933	Valais canton	46.1904614	7.5449226000000635	46.3119891	7.7025452	F	F	Public data	University of Bern	Cord Drögemüller	28.82	79.72	2.408	64550314	5005435	3651745	1066933	8657180
CHCH-VAG-0194	SRS4252060	not applicable	0	0	CHCH-VAG_CH-0194	Capra hircus	VAG	Valais Goat (Blacknecked)	Europe	Switzerland	46.818188	8.227511999999933	Valais canton	46.1904614	7.5449226000000635	46.3119891	7.7025452	F	F	Public data	University of Bern	Cord Drögemüller	22.15	63.53	2.416	64649027	4828409	3684835	1112156	8513244
CHCH-VAG-0195	SRS4252063	not applicable	0	0	CHCH-VAG_CH-0195	Capra hircus	VAG	Valais Goat (Blacknecked)	Europe	Switzerland	46.818188	8.227511999999933	Valais canton	46.1904614	7.5449226000000635	46.3119891	7.7025452	F	F	Public data	University of Bern	Cord Drögemüller	28.64	79.27	2.402	64863925	4525022	3859061	1026419	8384083
CHCH-VAG-0202	SRS4252062	not applicable	0	0	CHCH-VAG_CH-0202	Capra hircus	VAG	Valais Goat (Blacknecked)	Europe	Switzerland	46.818188	8.227511999999933	Valais canton	46.1904614	7.5449226000000635	47.2684614	8.265092	M	M	Public data	University of Bern	Cord Drögemüller	18.83	54.77	2.416	65072292	4249594	3965906	986635	8215500
CHCH-VAG-0203	SRS4252235	not applicable	0	0	CHCH-VAG_CH-0203	Capra hircus	VAG	Valais Goat (Blacknecked)	Europe	Switzerland	46.818188	8.227511999999933	Valais canton	46.1904614	7.5449226000000635	47.2684614	8.265092	F	F	Public data	University of Bern	Cord Drögemüller	26.74	74.89	2.412	64785432	4577178	3820767	1091050	8397945
CHCH-VAG-8017	SRS3676006	not applicable	0	0	CHCH-VAG_CH-8017	Capra hircus	VAG	Valais Goat (Blacknecked)	Europe	Switzerland	46.818188	8.227511999999933	Valais canton	46.1904614	7.5449226000000635	46.1904614	7.5449226000000635	F	F	Public data	University of Bern	Cord Drögemüller	18.51	52.66	2.443	64424769	4909821	3530133	1409704	8439954
DKCH-LNR-0044	ERS4424755	DK_LNR0044	0	0	DKCH-LNR_DK-0044	Capra hircus	LNR	Landrance	Europe	Denmark	56.26392	9.50178500000004	Jutland and on Sealand	55.62954999999999	9.20105000000001	55.2320167	11.46964722	M	NA	VarGoats	Aarhus University	Bernt Guldbrandtsen	10.67	32.15	2.436	64756952	4159062	3761392	1597021	7920454
DKCH-LNR-0053	ERS4424756	DK_LNR0053	0	0	DKCH-LNR_DK-0053	Capra hircus	LNR	Landrance	Europe	Denmark	56.26392	9.50178500000004	Jutland and on Sealand	55.62954999999999	9.20105000000001	55.8519861	11.99185556	F	NA	VarGoats	Aarhus University	Bernt Guldbrandtsen	9.04	27.44	2.447	64598369	4091934	3639147	1944977	7731081
DKCH-LNR-0069	ERS4424757	DK_LNR0069	0	0	DKCH-LNR_DK-0069	Capra hircus	LNR	Landrance	Europe	Denmark	56.26392	9.50178500000004	Jutland and on Sealand	55.62954999999999	9.20105000000001	55.6139722	12.34636944	F	NA	VarGoats	Aarhus University	Bernt Guldbrandtsen	9.86	30.40	2.443	64566486	4432063	3653300	1622578	8085363
DKCH-LNR-0073	ERS4424758	DK_LNR0073	0	0	DKCH-LNR_DK-0073	Capra hircus	LNR	Landrance	Europe	Denmark	56.26392	9.50178500000004	Jutland and on Sealand	55.62954999999999	9.20105000000001	55.6139722	12.34636944	F	NA	VarGoats	Aarhus University	Bernt Guldbrandtsen	10.11	30.87	2.44	64595476	4337709	3723905	1617337	8061614
DKCH-LNR-0076	ERS4424759	DK_LNR0076	0	0	DKCH-LNR_DK-0076	Capra hircus	LNR	Landrance	Europe	Denmark	56.26392	9.50178500000004	Jutland and on Sealand	55.62954999999999	9.20105000000001	55.6139722	12.34636944	F	NA	VarGoats	Aarhus University	Bernt Guldbrandtsen	9.29	28.50	2.445	64750526	4027647	3846198	1650056	7873845
DKCH-LNR-0077	ERS4424760	DK_LNR0077	0	0	DKCH-LNR_DK-0077	Capra hircus	LNR	Landrance	Europe	Denmark	56.26392	9.50178500000004	Jutland and on Sealand	55.62954999999999	9.20105000000001	55.6139722	12.34636944	F	NA	VarGoats	Aarhus University	Bernt Guldbrandtsen	9.68	29.39	2.444	64638171	4091924	3719915	1824417	7811839
ERR2309124	ERS2212977	not applicable	0	0	KRCH-SAA_KR-0001	Capra hircus	SAA	Saanen	Asia	Korea	35.907757	127.76692200000002	Korea	35.907757	127.76692200000002	not available	not available	F	NA	Public data	#N/A	#N/A	12.97	39.63	2.458	63602098	5304262	3224873	2143194	8529135
ERR2309125	ERS2212978	not applicable	0	0	KRCH-SAA_KR-0002	Capra hircus	SAA	Saanen	Asia	Korea	35.907757	127.76692200000002	Korea	35.907757	127.76692200000002	not available	not available	F	NA	Public data	#N/A	#N/A	12.18	37.23	2.461	63779091	4863963	3422902	2208471	8286865
ERR2309126	ERS2212979	not applicable	0	0	KRCH-SAA_KR-0003	Capra hircus	SAA	Saanen	Asia	Korea	35.907757	127.76692200000002	Korea	35.907757	127.76692200000002	not available	not available	F	NA	Public data	#N/A	#N/A	11.78	35.87	2.457	64036278	4387289	3654065	2196795	8041354
ERR2309127	ERS2212980	not applicable	0	0	KRCH-SAA_KR-0004	Capra hircus	SAA	Saanen	Asia	Korea	35.907757	127.76692200000002	Korea	35.907757	127.76692200000002	not available	not available	M	NA	Public data	#N/A	#N/A	13.00	39.41	2.458	63987072	4998515	3386958	1901882	8385473
ERR2309128	ERS2212981	not applicable	0	0	KRCH-SAA_KR-0005	Capra hircus	SAA	Saanen	Asia	Korea	35.907757	127.76692200000002	Korea	35.907757	127.76692200000002	not available	not available	M	NA	Public data	#N/A	#N/A	10.81	33.53	2.461	63937954	4789424	3401559	2145490	8190983
ERR2309129	ERS2212982	not applicable	0	0	KRCH-SAA_KR-0006	Capra hircus	SAA	Saanen	Asia	Korea	35.907757	127.76692200000002	Korea	35.907757	127.76692200000002	not available	not available	F	NA	Public data	#N/A	#N/A	11.71	36.13	2.466	63589772	5050249	3237167	2397239	8287416
ERR2309130	ERS2212983	not applicable	0	0	KRCH-SAA_KR-0007	Capra hircus	SAA	Saanen	Asia	Korea	35.907757	127.76692200000002	Korea	35.907757	127.76692200000002	not available	not available	F	NA	Public data	#N/A	#N/A	11.67	35.97	2.46	63688226	4922288	3353664	2310249	8275952
ERR2309131	ERS2212984	not applicable	0	0	KRCH-SAA_KR-0008	Capra hircus	SAA	Saanen	Asia	Korea	35.907757	127.76692200000002	Korea	35.907757	127.76692200000002	not available	not available	M	NA	Public data	#N/A	#N/A	11.80	36.29	2.458	63819739	4765212	3434176	2255300	8199388
ERR2309132	ERS2212985	not applicable	0	0	KRCH-SAA_KR-0009	Capra hircus	SAA	Saanen	Asia	Korea	35.907757	127.76692200000002	Korea	35.907757	127.76692200000002	not available	not available	M	NA	Public data	#N/A	#N/A	11.40	35.13	2.459	63920492	4728154	3462853	2162928	8191007
ERR2309133	ERS2212986	not applicable	0	0	KRCH-SAA_KR-0010	Capra hircus	SAA	Saanen	Asia	Korea	35.907757	127.76692200000002	Korea	35.907757	127.76692200000002	not available	not available	M	NA	Public data	#N/A	#N/A	11.99	36.40	2.459	64035346	4653221	3493739	2092121	8146960
ERR2309134	ERS2212987	not applicable	0	0	KRCH-BOE_KR-0001	Capra hircus	BOE	Boer	Asia	Korea	35.907757	127.76692200000002	Korea	35.907757	127.76692200000002	not available	not available	M	NA	Public data	#N/A	#N/A	11.39	35.04	2.465	62926678	6582774	2659742	2105233	9242516
ERR2309135	ERS2212988	not applicable	0	0	KRCH-BOE_KR-0002	Capra hircus	BOE	Boer	Asia	Korea	35.907757	127.76692200000002	Korea	35.907757	127.76692200000002	not available	not available	M	NA	Public data	#N/A	#N/A	11.63	35.65	2.464	62902624	6601075	2659441	2111287	9260516
ERR2309136	ERS2212989	not applicable	0	0	KRCH-BOE_KR-0003	Capra hircus	BOE	Boer	Asia	Korea	35.907757	127.76692200000002	Korea	35.907757	127.76692200000002	not available	not available	M	NA	Public data	#N/A	#N/A	11.31	34.86	2.46	63850306	4515178	3638467	2270476	8153645
ERR2309137	ERS2212990	not applicable	0	0	KRCH-BOE_KR-0004	Capra hircus	BOE	Boer	Asia	Korea	35.907757	127.76692200000002	Korea	35.907757	127.76692200000002	not available	not available	M	NA	Public data	#N/A	#N/A	11.27	34.67	2.461	63845543	4533943	3610247	2284694	8144190
ERR2309138	ERS2212991	not applicable	0	0	KRCH-KNG_KR-0001	Capra hircus	KNG	Korea Native Goat	Asia	Korea	35.907757	127.76692200000002	Korea	35.907757	127.76692200000002	not available	not available	M	NA	Public data	#N/A	#N/A	11.26	34.24	2.459	63842418	4428864	3754369	2248776	8183233
ERR2309139	ERS2212992	not applicable	0	0	KRCH-KNG_KR-0002	Capra hircus	KNG	Korea Native Goat	Asia	Korea	35.907757	127.76692200000002	Korea	35.907757	127.76692200000002	not available	not available	M	NA	Public data	#N/A	#N/A	10.69	32.66	2.46	63790091	4463719	3700258	2320359	8163977
ERR2309140	ERS2212993	not applicable	0	0	KRCH-KNG_KR-0003	Capra hircus	KNG	Korea Native Goat	Asia	Korea	35.907757	127.76692200000002	Korea	35.907757	127.76692200000002	not available	not available	F	NA	Public data	#N/A	#N/A	10.30	31.17	2.463	63888383	3740520	4097339	2548185	7837859
ERR2309141	ERS2212994	not applicable	0	0	KRCH-KNG_KR-0004	Capra hircus	KNG	Korea Native Goat	Asia	Korea	35.907757	127.76692200000002	Korea	35.907757	127.76692200000002	not available	not available	F	NA	Public data	#N/A	#N/A	9.47	28.52	2.465	64191523	3078152	4395852	2608900	7474004
ERR2309142	ERS2212995	not applicable	0	0	KRCH-KNG_KR-0005	Capra hircus	KNG	Korea Native Goat	Asia	Korea	35.907757	127.76692200000002	Korea	35.907757	127.76692200000002	not available	not available	F	NA	Public data	#N/A	#N/A	11.35	34.15	2.464	63958095	3907692	4051699	2356941	7959391
ERR2309143	ERS2212996	not applicable	0	0	KRCH-KNG_KR-0006	Capra hircus	KNG	Korea Native Goat	Asia	Korea	35.907757	127.76692200000002	Korea	35.907757	127.76692200000002	not available	not available	F	NA	Public data	#N/A	#N/A	9.13	27.60	2.466	64070884	3283281	4234469	2685793	7517750
ERR2309144	ERS2212997	not applicable	0	0	KRCH-KNG_KR-0007	Capra hircus	KNG	Korea Native Goat	Asia	Korea	35.907757	127.76692200000002	Korea	35.907757	127.76692200000002	not available	not available	F	NA	Public data	#N/A	#N/A	10.15	31.04	2.464	63917415	4188165	3803755	2365092	7991920
ERR2309145	ERS2212998	not applicable	0	0	KRCH-KNG_KR-0008	Capra hircus	KNG	Korea Native Goat	Asia	Korea	35.907757	127.76692200000002	Korea	35.907757	127.76692200000002	not available	not available	M	NA	Public data	#N/A	#N/A	10.16	30.49	2.465	64144128	3485805	4138392	2506102	7624197
ERR2309146	ERS2212999	not applicable	0	0	KRCH-KNG_KR-0009	Capra hircus	KNG	Korea Native Goat	Asia	Korea	35.907757	127.76692200000002	Korea	35.907757	127.76692200000002	not available	not available	F	NA	Public data	#N/A	#N/A	10.18	30.46	2.463	64097024	3248692	4322574	2606137	7571266
ERR2309147	ERS2213000	not applicable	0	0	KRCH-KNG_KR-0010	Capra hircus	KNG	Korea Native Goat	Asia	Korea	35.907757	127.76692200000002	Korea	35.907757	127.76692200000002	not available	not available	M	NA	Public data	#N/A	#N/A	10.45	32.05	2.461	63840978	4394426	3757956	2281067	8152382
ERR2309148	ERS2213001	not applicable	0	0	KRCH-KNG_KR-0011	Capra hircus	KNG	Korea Native Goat	Asia	Korea	35.907757	127.76692200000002	Korea	35.907757	127.76692200000002	not available	not available	M	NA	Public data	#N/A	#N/A	10.84	32.83	2.459	63999371	4047162	3956223	2271671	8003385
ERR2309149	ERS2213002	not applicable	0	0	KRCH-KNG_KR-0012	Capra hircus	KNG	Korea Native Goat	Asia	Korea	35.907757	127.76692200000002	Korea	35.907757	127.76692200000002	not available	not available	F	NA	Public data	#N/A	#N/A	11.41	34.35	2.459	63920918	4021386	4001798	2330325	8023184
ESCH-BEY-0001	ERS4424978	ES_BEY0001	0	0	ESCH-BEY_ES-0001	Capra hircus	BEY	Bermeya	Europe	Spain	39.9939563740859	-3.1779309375000366	North of Spain	43.421207	-4.756682	43.367828	-4.636157	F	F	VarGoats	Área de Genética y Reproducción Animal del Serida	Felix Goyache and Isabel Alvarez	9.69	29.71	2.442	64698901	4867899	3183123	1524504	8051022
ESCH-BEY-0008	ERS4424979	ES_BEY0008	0	0	ESCH-BEY_ES-0008	Capra hircus	BEY	Bermeya	Europe	Spain	39.9939563740859	-3.1779309375000366	North of Spain	43.184888	-5.344573	43.266043	-5.40085	F	F	VarGoats	Área de Genética y Reproducción Animal del Serida	Felix Goyache and Isabel Alvarez	9.94	30.37	2.442	64748642	4846424	3218252	1461109	8064676
ESCH-BEY-0011	ERS4424980	ES_BEY0011	0	0	ESCH-BEY_ES-0011	Capra hircus	BEY	Bermeya	Europe	Spain	39.9939563740859	-3.1779309375000366	North of Spain	43.184888	-5.344573	43.266043	-5.40085	F	F	VarGoats	Área de Genética y Reproducción Animal del Serida	Felix Goyache and Isabel Alvarez	9.79	30.06	2.445	64711848	4822901	3249309	1490369	8072210
ESCH-BEY-0012	ERS4424981	ES_BEY0012	0	0	ESCH-BEY_ES-0012	Capra hircus	BEY	Bermeya	Europe	Spain	39.9939563740859	-3.1779309375000366	North of Spain	43.184888	-5.344573	43.266043	-5.40085	F	F	VarGoats	Área de Genética y Reproducción Animal del Serida	Felix Goyache and Isabel Alvarez	13.40	40.49	2.439	64494464	5220566	3186992	1372405	8407558
ESCH-BEY-0016	ERS4424982	ES_BEY0016	0	1	ESCH-BEY_ES-0016	Capra hircus	BEY	Bermeya	Europe	Spain	39.9939563740859	-3.1779309375000366	North of Spain	43.348829	-5.127969	43.318791	-5.108392	F	F	VarGoats	Área de Genética y Reproducción Animal del Serida	Felix Goyache and Isabel Alvarez	10.32	31.65	2.44	64677039	4785480	3294677	1517231	8080157
ESCH-BEY-0022	ERS4424983	ES_BEY0022	0	0	ESCH-BEY_ES-0022	Capra hircus	BEY	Bermeya	Europe	Spain	39.9939563740859	-3.1779309375000366	North of Spain	43.348829	-5.127969	43.318791	-5.108392	F	F	VarGoats	Área de Genética y Reproducción Animal del Serida	Felix Goyache and Isabel Alvarez	11.19	33.91	2.442	64785309	4926991	3235148	1326979	8162139
ESCH-MAL-0005	ERS4424984	ES_MAL0005	0	0	ESCH-MAL_ES-0005	Capra hircus	MAL	Mallorquina	Europe	Spain	39.9939563740859	-3.1779309375000366	Balearic Islands / Mallorca	39.57081593944155	2.944373034374962	39.55	3.19	F	F	VarGoats	Universitat Autònoma de Barcelona	Agueda Pons and Armand Sanchez	8.29	21.27	2.446	65053160	3413048	3616664	2191555	7029712
ESCH-MAL-0006	ERS4424985	ES_MAL0006	0	0	ESCH-MAL_ES-0006	Capra hircus	MAL	Mallorquina	Europe	Spain	39.9939563740859	-3.1779309375000366	Balearic Islands / Mallorca	39.57081593944155	2.944373034374962	39.55	3.19	F	F	VarGoats	Universitat Autònoma de Barcelona	Agueda Pons and Armand Sanchez	8.53	21.91	2.436	64600422	3949203	3426237	2298565	7375440
ESCH-MAL-0011	ERS4424986	ES_MAL0011	0	0	ESCH-MAL_ES-0011	Capra hircus	MAL	Mallorquina	Europe	Spain	39.9939563740859	-3.1779309375000366	Balearic Islands / Mallorca	39.57081593944155	2.944373034374962	not available	not available	F	NA	VarGoats	Universitat Autònoma de Barcelona	Marcel Amills and Armand Sanchez	8.25	21.36	2.43	64537068	3993872	3450911	2292576	7444783
ESCH-MAL-0012	ERS4424987	ES_MAL0012	0	0	ESCH-MAL_ES-0012	Capra hircus	MAL	Mallorquina	Europe	Spain	39.9939563740859	-3.1779309375000366	Balearic Islands / Mallorca	39.57081593944155	2.944373034374962	39.72	2.69	F	F	VarGoats	Universitat Autònoma de Barcelona	Agueda Pons and Armand Sanchez	8.40	22.38	2.443	64634237	3786885	3450396	2402909	7237281
ESCH-MAL-0013	ERS4424988	not applicable	0	0	ESCH-MAL_ES-0013	Capra hircus	MAL	Mallorquina	Europe	Spain	39.9939563740859	-3.1779309375000366	Balearic Islands / Mallorca	39.57081593944155	2.944373034374962	39.72	2.69	F	NA	VarGoats	Universitat Autònoma de Barcelona	Marcel Amills and Armand Sanchez	10.05	25.17	2.427	64642287	4486723	3368926	1776491	7855649
ESCH-MAL-0019	ERS4424989	ES_MAL0019	0	0	ESCH-MAL_ES-0019	Capra hircus	MAL	Mallorquina	Europe	Spain	39.9939563740859	-3.1779309375000366	Balearic Islands / Mallorca	39.57081593944155	2.944373034374962	39.46	3.19	F	F	VarGoats	Universitat Autònoma de Barcelona	Marcel Amills and Armand Sanchez	6.31	15.92	2.459	64229680	3074795	3364499	3605453	6439294
ESCH-PAL-0007	ERS4424990	ES_PAL0007	0	0	ESCH-PAL_ES-0007	Capra hircus	PAL	Palmera	Europe	Spain	39.9939563740859	-3.1779309375000366	La Palma. Canary islands	28.2915637	-16.629130400000008	28.68	-17.91	F	F	VarGoats	Universitat Autònoma de Barcelona	Marcel Amills and Juan Capote	9.16	24.89	2.438	65331522	3358901	3850680	1733324	7209581
ESCH-PAL-0008	ERS4424991	ES_PAL0008	0	0	ESCH-PAL_ES-0008	Capra hircus	PAL	Palmera	Europe	Spain	39.9939563740859	-3.1779309375000366	La Palma. Canary islands	28.2915637	-16.629130400000008	28.58	-17.87	F	F	VarGoats	Universitat Autònoma de Barcelona	Marcel Amills and Juan Capote	9.69	25.21	2.443	65204829	3467391	3774578	1827629	7241969
ESCH-PAL-0010	ERS4424992	ES_PAL0010	0	0	ESCH-PAL_ES-0010	Capra hircus	PAL	Palmera	Europe	Spain	39.9939563740859	-3.1779309375000366	La Palma. Canary islands	28.2915637	-16.629130400000008	28.74	-17.33	F	F	VarGoats	Universitat Autònoma de Barcelona	Marcel Amills and Juan Capote	6.10	14.97	2.439	64246963	2456404	3662232	3908828	6118636
ESCH-PAL-0014	ERS4424993	ES_PAL0014	0	0	ESCH-PAL_ES-0014	Capra hircus	PAL	Palmera	Europe	Spain	39.9939563740859	-3.1779309375000366	La Palma. Canary islands	28.2915637	-16.629130400000008	28.68	-17.91	F	F	VarGoats	Universitat Autònoma de Barcelona	Marcel Amills and Juan Capote	10.61	28.13	2.44	65296588	3366482	3852284	1759073	7218766
ESCH-PAL-0016	ERS4424994	not applicable	0	0	ESCH-PAL_ES-0016	Capra hircus	PAL	Palmera	Europe	Spain	39.9939563740859	-3.1779309375000366	La Palma. Canary islands	28.2915637	-16.629130400000008	not available	not available	F	NA	VarGoats	Universitat Autònoma de Barcelona	Marcel Amills and Armand Sanchez	9.45	22.11	2.436	65007692	3153322	3828858	2284555	6982180
ESCH-PAL-0017	ERS4424995	not applicable	0	0	ESCH-PAL_ES-0017	Capra hircus	PAL	Palmera	Europe	Spain	39.9939563740859	-3.1779309375000366	La Palma. Canary islands	28.2915637	-16.629130400000008	not available	not available	F	NA	VarGoats	Universitat Autònoma de Barcelona	Marcel Amills and Armand Sanchez	14.79	42.20	2.423	65285066	3737256	3888491	1363614	7625747
ESCH-RAS-0005	ERS4424996	ES_RAS0005	0	0	ESCH-RAS_ES-0005	Capra hircus	RAS	Blanca de Rasquera	Europe	Spain	39.9939563740859	-3.1779309375000366	Catalonia / Tortosa	40.8125777	0.5214422999999897	not available	not available	M	NA	VarGoats	Universitat Autònoma de Barcelona	Marcel Amills and Jordi Jordana	11.48	32.93	2.437	64430828	3847643	3467655	2528301	7315298
ESCH-RAS-0010	ERS4424997	ES_RAS0010	0	0	ESCH-RAS_ES-0010	Capra hircus	RAS	Blanca de Rasquera	Europe	Spain	39.9939563740859	-3.1779309375000366	Catalonia / Tortosa	40.8125777	0.5214422999999897	not available	not available	M	NA	VarGoats	Universitat Autònoma de Barcelona	Marcel Amills and Jordi Jordana	7.77	19.97	2.442	64821383	3522722	3486580	2443742	7009302
ESCH-RAS-0011	ERS4424998	ES_RAS0011	0	0	ESCH-RAS_ES-0011	Capra hircus	RAS	Blanca de Rasquera	Europe	Spain	39.9939563740859	-3.1779309375000366	Catalonia / Tortosa	40.8125777	0.5214422999999897	not available	not available	F	NA	VarGoats	Universitat Autònoma de Barcelona	Marcel Amills and Jordi Jordana	8.85	23.33	2.445	64819359	3668506	3578562	2208000	7247068
ESCH-RAS-0016	ERS4424999	ES_RAS0016	0	0	ESCH-RAS_ES-0016	Capra hircus	RAS	Blanca de Rasquera	Europe	Spain	39.9939563740859	-3.1779309375000366	Catalonia / Tortosa	40.8125777	0.5214422999999897	not available	not available	F	NA	VarGoats	Universitat Autònoma de Barcelona	Marcel Amills and Jordi Jordana	9.60	27.01	2.436	63772817	3888300	3151623	3461687	7039923
ETCH-ABR-0002	ERS3357681	ET_ABR0002	0	0	ETCH-ABR_ET-0002	Capra hircus	ABR	Abergelle	Africa	Ethiopia	9.145000000000001	40.48967300000004	Abergelle area	13.0957298	38.94735590000005	13.333333	38.833333	F	F	AGIN	USDA/ARS	Ben Rosen	18.17	52.91	2.44	64241433	5303215	3374391	1355388	8677606
ETCH-ABR-0010	ERS3357682	ET_ABR0010	0	0	ETCH-ABR_ET-0010	Capra hircus	ABR	Abergelle	Africa	Ethiopia	9.145000000000001	40.48967300000004	Abergelle area	13.0957298	38.94735590000005	13.333333	38.833333	F	F	AGIN	USDA/ARS	Ben Rosen	21.46	58.48	2.436	64436041	5369467	3361462	1107457	8730929
ETCH-ABR-0015	ERS4383013	ET_ABR0015	0	0	ETCH-ABR_ET-0015	Capra hircus	ABR	Abergelle	Africa	Ethiopia	9.145000000000001	40.48967300000004	Abergelle area	13.0957298	38.94735590000005	13.333333	38.833333	F	F	AGIN	USDA/ARS	Ben Rosen	10.48	28.00	2.446	64918080	3847219	3342834	2166294	7190053
ETCH-ABR-0017	ERS3357683	ET_ABR0017	0	0	ETCH-ABR_ET-0017	Capra hircus	ABR	Abergelle	Africa	Ethiopia	9.145000000000001	40.48967300000004	Abergelle area	13.0957298	38.94735590000005	13.333333	38.833333	F	F	AGIN	USDA/ARS	Ben Rosen	20.82	57.98	2.437	64433441	5357624	3375987	1107375	8733611
ETCH-ABR-0032	ERS3357684	ET_ABR0032	0	0	ETCH-ABR_ET-0032	Capra hircus	ABR	Abergelle	Africa	Ethiopia	9.145000000000001	40.48967300000004	Abergelle area	13.0957298	38.94735590000005	13.333333	38.833333	M	M	AGIN	USDA/ARS	Ben Rosen	16.40	40.85	2.432	64302609	5387034	3403723	1181061	8790757
ETCH-ABR-0034	ERS4383014	ET_ABR0034	0	0	ETCH-ABR_ET-0034	Capra hircus	ABR	Abergelle	Africa	Ethiopia	9.145000000000001	40.48967300000004	Abergelle area	13.0957298	38.94735590000005	13.333333	38.833333	F	F	AGIN	USDA/ARS	Ben Rosen	6.43	16.01	2.435	59920080	3468570	3074514	7811263	6543084
ETCH-ABR-0036	ERS3357685	ET_ABR0036	0	0	ETCH-ABR_ET-0036	Capra hircus	ABR	Abergelle	Africa	Ethiopia	9.145000000000001	40.48967300000004	Abergelle area	13.0957298	38.94735590000005	13.333333	38.833333	M	F	AGIN	USDA/ARS	Ben Rosen	18.19	51.57	2.432	61437584	2125082	2784532	7927229	4909614
ETCH-ABR-0038	ERS3357686	ET_ABR0038	0	0	ETCH-ABR_ET-0038	Capra hircus	ABR	Abergelle	Africa	Ethiopia	9.145000000000001	40.48967300000004	Abergelle area	13.0957298	38.94735590000005	13.333333	38.833333	F	F	AGIN	USDA/ARS	Ben Rosen	23.44	66.14	2.433	64664809	5030860	3505294	1073464	8536154
ETCH-ABR-0041	ERS3357687	ET_ABR0041	0	0	ETCH-ABR_ET-0041	Capra hircus	ABR	Abergelle	Africa	Ethiopia	9.145000000000001	40.48967300000004	Abergelle area	13.0957298	38.94735590000005	13.333333	38.833333	F	F	AGIN	USDA/ARS	Ben Rosen	17.89	51.11	2.441	64387109	5234436	3390411	1262471	8624847
ETCH-ABR-0050	ERS3357688	ET_ABR0050	0	0	ETCH-ABR_ET-0050	Capra hircus	ABR	Abergelle	Africa	Ethiopia	9.145000000000001	40.48967300000004	Abergelle area	13.0957298	38.94735590000005	13.333333	38.833333	F	F	AGIN	USDA/ARS	Ben Rosen	18.08	50.00	2.443	64533051	5103706	3350221	1287449	8453927
ETCH-GUM-0004	ERS3357689	ET_GUM0004	0	0	ETCH-GUM_ET-0004	Capra hircus	GUM	Gumez	Africa	Ethiopia	9.145000000000001	40.48967300000004	Ethiopia	9.145000000000001	40.48967300000004	12.966667	36.2	F	F	AGIN	USDA/ARS	Ben Rosen	22.59	62.93	2.435	64385180	5434522	3356904	1097821	8791426
ETCH-GUM-0005	ERS4383015	ET_GUM0005	0	0	ETCH-GUM_ET-0005	Capra hircus	GUM	Gumez	Africa	Ethiopia	9.145000000000001	40.48967300000004	Ethiopia	9.145000000000001	40.48967300000004	12.966667	36.2	F	F	AGIN	USDA/ARS	Ben Rosen	8.04	21.27	2.454	65122422	2709429	3135538	3307038	5844967
ETCH-GUM-0008	ERS3357690	ET_GUM0008	0	0	ETCH-GUM_ET-0008	Capra hircus	GUM	Gumez	Africa	Ethiopia	9.145000000000001	40.48967300000004	Ethiopia	9.145000000000001	40.48967300000004	12.966667	36.2	F	F	AGIN	USDA/ARS	Ben Rosen	21.78	60.86	2.443	64332695	5375245	3348464	1218023	8723709
ETCH-GUM-0009	ERS4383016	ET_GUM0009	0	0	ETCH-GUM_ET-0009	Capra hircus	GUM	Gumez	Africa	Ethiopia	9.145000000000001	40.48967300000004	Ethiopia	9.145000000000001	40.48967300000004	12.966667	36.2	F	F	AGIN	USDA/ARS	Ben Rosen	6.53	16.52	2.485	64905425	2033844	3014862	4320296	5048706
ETCH-GUM-0015	ERS4383017	ET_GUM0015	0	0	ETCH-GUM_ET-0015	Capra hircus	GUM	Gumez	Africa	Ethiopia	9.145000000000001	40.48967300000004	Ethiopia	9.145000000000001	40.48967300000004	12.966667	36.2	F	F	AGIN	USDA/ARS	Ben Rosen	6.79	17.66	2.456	65012572	2415349	3157060	3689446	5572409
ETCH-GUM-0030	ERS3357691	ET_GUM0030	0	0	ETCH-GUM_ET-0030	Capra hircus	GUM	Gumez	Africa	Ethiopia	9.145000000000001	40.48967300000004	Ethiopia	9.145000000000001	40.48967300000004	12.966667	36.2	F	F	AGIN	USDA/ARS	Ben Rosen	20.66	59.21	2.436	64264305	5338511	3378679	1292932	8717190
ETCH-GUM-0035	ERS3357692	ET_GUM0035	0	0	ETCH-GUM_ET-0035	Capra hircus	GUM	Gumez	Africa	Ethiopia	9.145000000000001	40.48967300000004	Ethiopia	9.145000000000001	40.48967300000004	12.966667	36.2	F	F	AGIN	USDA/ARS	Ben Rosen	21.67	60.70	2.435	64412766	5410587	3346870	1104204	8757457
ETCH-GUM-0041	ERS4383018	ET_GUM0041	0	0	ETCH-GUM_ET-0041	Capra hircus	GUM	Gumez	Africa	Ethiopia	9.145000000000001	40.48967300000004	Ethiopia	9.145000000000001	40.48967300000004	12.966667	36.2	F	F	AGIN	USDA/ARS	Ben Rosen	6.18	15.50	2.491	64403927	1800559	2921114	5148827	4721673
ETCH-KEF-0006	ERS3357693	ET_KEF0006	0	0	ETCH-KEF_ET-0006	Capra hircus	KEF	Keffa	Africa	Ethiopia	9.145000000000001	40.48967300000004	Keffa and southern region	5.873718156798024	36.46578585625002	7.416667	37	F	F	AGIN	USDA/ARS	Ben Rosen	22.06	62.43	2.432	64458252	5272091	3441376	1102708	8713467
ETCH-KEF-0008	ERS3357694	ET_KEF0008	0	0	ETCH-KEF_ET-0008	Capra hircus	KEF	Keffa	Africa	Ethiopia	9.145000000000001	40.48967300000004	Keffa and southern region	5.873718156798024	36.46578585625002	7.416667	37	F	F	AGIN	USDA/ARS	Ben Rosen	17.95	50.53	2.437	64964670	4304751	3840791	1164215	8145542
ETCH-KEF-0016	ERS3357695	ET_KEF0016	0	0	ETCH-KEF_ET-0016	Capra hircus	KEF	Keffa	Africa	Ethiopia	9.145000000000001	40.48967300000004	Keffa and southern region	5.873718156798024	36.46578585625002	7.416667	37	F	F	AGIN	USDA/ARS	Ben Rosen	16.04	46.21	2.436	64501168	5187883	3403740	1181636	8591623
ETCH-KEF-0027	ERS3357696	ET_KEF0027	0	0	ETCH-KEF_ET-0027	Capra hircus	KEF	Keffa	Africa	Ethiopia	9.145000000000001	40.48967300000004	Keffa and southern region	5.873718156798024	36.46578585625002	7.416667	37	F	F	AGIN	USDA/ARS	Ben Rosen	17.02	48.90	2.434	64521721	5072626	3487956	1192124	8560582
ETCH-KEF-0030	ERS3357697	ET_KEF0030	0	0	ETCH-KEF_ET-0030	Capra hircus	KEF	Keffa	Africa	Ethiopia	9.145000000000001	40.48967300000004	Keffa and southern region	5.873718156798024	36.46578585625002	7.416667	37	F	F	AGIN	USDA/ARS	Ben Rosen	23.01	64.88	2.426	64471817	5244980	3458403	1099227	8703383
ETCH-KEF-0034	ERS3357698	ET_KEF0034	0	0	ETCH-KEF_ET-0034	Capra hircus	KEF	Keffa	Africa	Ethiopia	9.145000000000001	40.48967300000004	Keffa and southern region	5.873718156798024	36.46578585625002	7.416667	37	F	F	AGIN	USDA/ARS	Ben Rosen	21.49	60.99	2.424	64444893	5292719	3448041	1088774	8740760
ETCH-KEF-0036	ERS3357699	ET_KEF0036	0	0	ETCH-KEF_ET-0036	Capra hircus	KEF	Keffa	Africa	Ethiopia	9.145000000000001	40.48967300000004	Keffa and southern region	5.873718156798024	36.46578585625002	7.416667	37	F	F	AGIN	USDA/ARS	Ben Rosen	17.91	52.36	2.433	64473870	5294160	3414542	1091855	8708702
ETCH-KEF-0044	ERS3357700	ET_KEF0044	0	0	ETCH-KEF_ET-0044	Capra hircus	KEF	Keffa	Africa	Ethiopia	9.145000000000001	40.48967300000004	Keffa and southern region	5.873718156798024	36.46578585625002	7.416667	37	F	F	AGIN	USDA/ARS	Ben Rosen	18.67	52.83	2.429	64972304	4414078	3765748	1122297	8179826
ETCH-WYG-0010	ERS3357701	ET_WYG0010	0	0	ETCH-WYG_ET-0010	Capra hircus	WYG	Woyito Guji	Africa	Ethiopia	9.145000000000001	40.48967300000004	South Omo to southern Sidama and Wolayita	6.8615675	37.808769299999994	5.25	37.483333	F	F	AGIN	USDA/ARS	Ben Rosen	27.96	72.08	2.425	64767010	4714511	3727079	1065827	8441590
ETCH-WYG-0013	ERS3357702	ET_WYG0013	0	0	ETCH-WYG_ET-0013	Capra hircus	WYG	Woyito Guji	Africa	Ethiopia	9.145000000000001	40.48967300000004	South Omo to southern Sidama and Wolayita	6.8615675	37.808769299999994	5.25	37.483333	F	F	AGIN	USDA/ARS	Ben Rosen	16.75	48.17	2.437	64541287	5222035	3396263	1114842	8618298
ETCH-WYG-0016	ERS3357703	ET_WYG0016	0	0	ETCH-WYG_ET-0016	Capra hircus	WYG	Woyito Guji	Africa	Ethiopia	9.145000000000001	40.48967300000004	South Omo to southern Sidama and Wolayita	6.8615675	37.808769299999994	5.25	37.483333	F	F	AGIN	USDA/ARS	Ben Rosen	20.24	56.95	2.431	64466141	5367614	3365749	1074923	8733363
ETCH-WYG-0018	ERS3357704	ET_WYG0018	0	0	ETCH-WYG_ET-0018	Capra hircus	WYG	Woyito Guji	Africa	Ethiopia	9.145000000000001	40.48967300000004	South Omo to southern Sidama and Wolayita	6.8615675	37.808769299999994	5.25	37.483333	F	F	AGIN	USDA/ARS	Ben Rosen	19.97	56.40	2.432	64717093	4943966	3577761	1035607	8521727
ETCH-WYG-0022	ERS3357705	ET_WYG0022	0	0	ETCH-WYG_ET-0022	Capra hircus	WYG	Woyito Guji	Africa	Ethiopia	9.145000000000001	40.48967300000004	South Omo to southern Sidama and Wolayita	6.8615675	37.808769299999994	5.25	37.483333	F	F	AGIN	USDA/ARS	Ben Rosen	17.96	52.27	2.43	64398499	5309477	3401714	1164737	8711191
ETCH-WYG-0023	ERS3357706	ET_WYG0023	0	0	ETCH-WYG_ET-0023	Capra hircus	WYG	Woyito Guji	Africa	Ethiopia	9.145000000000001	40.48967300000004	South Omo to southern Sidama and Wolayita	6.8615675	37.808769299999994	5.25	37.483333	F	F	AGIN	USDA/ARS	Ben Rosen	21.17	59.51	2.432	64505212	5330101	3399547	1039567	8729648
ETCH-WYG-0027	ERS3357707	ET_WYG0027	0	0	ETCH-WYG_ET-0027	Capra hircus	WYG	Woyito Guji	Africa	Ethiopia	9.145000000000001	40.48967300000004	South Omo to southern Sidama and Wolayita	6.8615675	37.808769299999994	5.25	37.483333	F	F	AGIN	USDA/ARS	Ben Rosen	21.74	61.97	2.429	64507658	5400233	3355989	1010547	8756222
ETCH-WYG-0039	ERS3357708	ET_WYG0039	0	0	ETCH-WYG_ET-0039	Capra hircus	WYG	Woyito Guji	Africa	Ethiopia	9.145000000000001	40.48967300000004	South Omo to southern Sidama and Wolayita	6.8615675	37.808769299999994	5.25	37.483333	F	F	AGIN	USDA/ARS	Ben Rosen	18.31	52.55	2.43	64459363	5323079	3400382	1091603	8723461
FICH-LNR-0121	ERS4424761	FI_LNR0121	0	0	FICH-LNR_FI-0121	Capra hircus	LNR	Landrance	Europe	Finland	61.92410999999999	25.748151099999973	Western Finland	62.08912229022078	22.935651099999973	60.988142	21.685764	F	F	VarGoats	Luke	Juha Kantanen	12.65	38.41	2.434	64346499	4891087	3607798	1429043	8498885
FICH-LNR-0122	ERS4424762	FI_LNR0122	0	0	FICH-LNR_FI-0122	Capra hircus	LNR	Landrance	Europe	Finland	61.92410999999999	25.748151099999973	Western Finland	62.08912229022078	22.935651099999973	60.988142	21.685764	F	F	VarGoats	Luke	Juha Kantanen	12.25	37.25	2.438	64335172	4925364	3551966	1461925	8477330
FICH-LNR-0123	ERS4424763	FI_LNR0123	0	0	FICH-LNR_FI-0123	Capra hircus	LNR	Landrance	Europe	Finland	61.92410999999999	25.748151099999973	Western Finland	62.08912229022078	22.935651099999973	60.843691	21.615125	F	F	VarGoats	Luke	Juha Kantanen	11.80	35.59	2.44	64419821	4827625	3594247	1432734	8421872
FICH-LNR-0137	ERS4424764	FI_LNR0137	0	0	FICH-LNR_FI-0137	Capra hircus	LNR	Landrance	Europe	Finland	61.92410999999999	25.748151099999973	Western Finland	62.08912229022078	22.935651099999973	62.74977	22.407351	M	M	VarGoats	Luke	Juha Kantanen	9.51	28.78	2.445	64926079	3436360	4185149	1726839	7621509
FICH-LNR-0138	ERS4424765	FI_LNR0138	0	0	FICH-LNR_FI-0138	Capra hircus	LNR	Landrance	Europe	Finland	61.92410999999999	25.748151099999973	Western Finland	62.08912229022078	22.935651099999973	61.118904	23.031112	M	M	VarGoats	Luke	Juha Kantanen	10.36	30.95	2.441	64841546	3893234	3995843	1543804	7889077
FICH-LNR-0139	ERS4424766	FI_LNR0139	0	0	FICH-LNR_FI-0139	Capra hircus	LNR	Landrance	Europe	Finland	61.92410999999999	25.748151099999973	Western Finland	62.08912229022078	22.935651099999973	61.118904	23.031112	M	M	VarGoats	Luke	Juha Kantanen	10.69	32.30	2.442	64637585	4503560	3690207	1443075	8193767
FRCC-CAU-4078	ERS4425026	not applicable	0	0	FRCC-CAU_FR-4078	Capra caucasica	CAU	not relevant	Europe	France	46.227638	2.213749000000007	La Ménagerie, le zoo du Jardin des Plantes	48.8442467	2.3604301	48.8415	2.35624	F	F	VarGoats	MNH	Dylan Duby	9.38	27.61	2.524	54908844	2677452	13494817	3193314	16172269
FRCF-HEP-4109	ERS4425027	not applicable	0	0	FRCF-FAL_FR-4109	Capra falconeri	FAL	not relevant	Europe	France	46.227638	2.213749000000007	La Ménagerie, le zoo du Jardin des Plantes	48.8442467	2.3604301	48.8415	2.35624	F	F	VarGoats	MNH	Dylan Duby	10.88	31.98	2.475	63019128	2185315	6745576	2324408	8930891
FRCH-AL-0001	ERS423496	not applicable	0	0	FRCH-ALP_FR-0064	Capra hircus	ALP	Alpine	Europe	France	46.227638	2.213749000000007	French-Swiss Alps	45.92270472372127	7.043626797265688	47.074693	0.852129999999988	F	F	NEXTGEN	INRA	Isabelle Palhiere	13.57	40.76	2.45	64287604	5053392	3359599	1573832	8412991
FRCH-AL-0002	ERS423497	not applicable	0	0	FRCH-ALP_FR-0065	Capra hircus	ALP	Alpine	Europe	France	46.227638	2.213749000000007	French-Swiss Alps	45.92270472372127	7.043626797265688	46.6733059	-0.35650499999997	F	F	NEXTGEN	INRA	Isabelle Palhiere	13.13	39.59	2.449	64252307	4909466	3445950	1666704	8355416
FRCH-ALP-0001	ERS4386181	FR_ALP0212	0	0	FRCH-ALP_FR-0001	Capra hircus	ALP	Alpine	Europe	France	46.227638	2.213749000000007	French-Swiss Alps	45.92270472372127	7.043626797265688	46.2665895	0.019499099999962	M	M	CAPRISNP	INRA/Capgenes	Pierre Martin and Isabelle Palhiere	7.67	21.71	2.428	62185321	3173611	3157303	5758192	6330914
FRCH-ALP-0003	ERS4386183	not applicable	0	0	FRCH-ALP_FR-0003	Capra hircus	ALP	Alpine	Europe	France	46.227638	2.213749000000007	French-Swiss Alps	45.92270472372127	7.043626797265688	46.202495	-0.320122200000014	M	M	CAPRISNP	INRA/Capgenes	Pierre Martin and Isabelle Palhiere	6.53	18.63	2.477	63397845	3818300	3384708	3673574	7203008
FRCH-ALP-0004	ERS4386184	not applicable	0	0	FRCH-ALP_FR-0004	Capra hircus	ALP	Alpine	Europe	France	46.227638	2.213749000000007	French-Swiss Alps	45.92270472372127	7.043626797265688	44.312078	2.10615400000006	M	M	CAPRISNP	INRA/Capgenes	Pierre Martin and Isabelle Palhiere	8.26	24.04	2.463	63813838	4507945	3308980	2643664	7816925
FRCH-ALP-0005	ERS4386185	not applicable	0	0	FRCH-ALP_FR-0005	Capra hircus	ALP	Alpine	Europe	France	46.227638	2.213749000000007	French-Swiss Alps	45.92270472372127	7.043626797265688	46.7950954	0.878251399999954	M	M	CAPRISNP	INRA/Capgenes	Pierre Martin and Isabelle Palhiere	5.84	17.08	2.483	62991999	3432781	3444022	4405625	6876803
FRCH-ALP-0007	ERS4386187	FR_ALP0210	0	0	FRCH-ALP_FR-0007	Capra hircus	ALP	Alpine	Europe	France	46.227638	2.213749000000007	French-Swiss Alps	45.92270472372127	7.043626797265688	48.0277422	-1.97085040000002	M	M	CAPRISNP	INRA/Capgenes	Pierre Martin and Isabelle Palhiere	4.99	15.86	2.452	62043820	3227351	3210778	5792478	6438129
FRCH-ALP-0009	ERS4386189	not applicable	0	0	FRCH-ALP_FR-0009	Capra hircus	ALP	Alpine	Europe	France	46.227638	2.213749000000007	French-Swiss Alps	45.92270472372127	7.043626797265688	45.8020105	6.03305610000007	M	M	CAPRISNP	INRA/Capgenes	Pierre Martin and Isabelle Palhiere	7.46	23.03	2.464	63262412	3785398	3330658	3895959	7116056
FRCH-ALP-0010	ERS4386190	FR_ALP0207	0	0	FRCH-ALP_FR-0010	Capra hircus	ALP	Alpine	Europe	France	46.227638	2.213749000000007	French-Swiss Alps	45.92270472372127	7.043626797265688	47.231492	-0.686631000000034	M	M	CAPRISNP	INRA/Capgenes	Pierre Martin and Isabelle Palhiere	5.32	17.09	2.456	62848823	3298989	3364335	4762280	6663324
FRCH-ALP-0013	ERS4424767	not applicable	0	0	FRCH-ALP_FR-0013	Capra hircus	ALP	Alpine	Europe	France	46.227638	2.213749000000007	French-Swiss Alps	45.92270472372127	7.043626797265688	44.5178514	2.54662819999998	M	M	VarGoats	Capgenes/IDELE/INRA	Pierre Martin, Danchin Coralie and Isabelle Palhiere	10.00	30.83	2.445	64585361	4693862	3459763	1535441	8153625
FRCH-ALP-0014	ERS4424768	not applicable	0	0	FRCH-ALP_FR-0014	Capra hircus	ALP	Alpine	Europe	France	46.227638	2.213749000000007	French-Swiss Alps	45.92270472372127	7.043626797265688	44.29956	2.35988900000006	M	M	VarGoats	Capgenes/IDELE/INRA	Pierre Martin, Danchin Coralie and Isabelle Palhiere	14.25	42.26	2.429	64582897	5116275	3441527	1133728	8557802
FRCH-ALP-0015	ERS4424769	not applicable	0	0	FRCH-ALP_FR-0015	Capra hircus	ALP	Alpine	Europe	France	46.227638	2.213749000000007	French-Swiss Alps	45.92270472372127	7.043626797265688	45.436342	0.813333000000056	M	M	VarGoats	Capgenes/IDELE/INRA	Pierre Martin, Danchin Coralie and Isabelle Palhiere	10.72	32.65	2.444	64701439	4761739	3459208	1352041	8220947
FRCH-ALP-0016	ERS4424770	not applicable	0	0	FRCH-ALP_FR-0016	Capra hircus	ALP	Alpine	Europe	France	46.227638	2.213749000000007	French-Swiss Alps	45.92270472372127	7.043626797265688	48.061768	-1.38566500000001	M	M	VarGoats	Capgenes/IDELE/INRA	Pierre Martin, Danchin Coralie and Isabelle Palhiere	14.14	41.59	2.432	64730761	4922866	3489274	1131526	8412140
FRCH-ALP-0019	ERS4424771	not applicable	0	0	FRCH-ALP_FR-0019	Capra hircus	ALP	Alpine	Europe	France	46.227638	2.213749000000007	French-Swiss Alps	45.92270472372127	7.043626797265688	47.148688	-0.607958499999995	M	M	VarGoats	Capgenes/IDELE/INRA	Pierre Martin, Danchin Coralie and Isabelle Palhiere	14.20	42.42	2.434	64567065	5032721	3447569	1227072	8480290
FRCH-ALP-0020	ERS4424772	not applicable	0	0	FRCH-ALP_FR-0020	Capra hircus	ALP	Alpine	Europe	France	46.227638	2.213749000000007	French-Swiss Alps	45.92270472372127	7.043626797265688	46.9653705	0.841550600000005	M	M	VarGoats	Capgenes/IDELE/INRA	Pierre Martin, Danchin Coralie and Isabelle Palhiere	7.72	24.33	2.46	63960943	4041005	3507950	2764529	7548955
FRCH-ALP-0022	ERS4424773	not applicable	0	0	FRCH-ALP_FR-0022	Capra hircus	ALP	Alpine	Europe	France	46.227638	2.213749000000007	French-Swiss Alps	45.92270472372127	7.043626797265688	47.8314842	0.489681099999984	M	M	VarGoats	Capgenes/IDELE/INRA	Pierre Martin, Danchin Coralie and Isabelle Palhiere	12.24	35.57	2.442	64803300	4658863	3503450	1308814	8162313
FRCH-ALP-0023	ERS4424774	not applicable	0	0	FRCH-ALP_FR-0023	Capra hircus	ALP	Alpine	Europe	France	46.227638	2.213749000000007	French-Swiss Alps	45.92270472372127	7.043626797265688	48.3560333	-0.823871199999985	M	M	VarGoats	Capgenes/IDELE/INRA	Pierre Martin, Danchin Coralie and Isabelle Palhiere	11.69	35.77	2.449	64303557	4812609	3461070	1697191	8273679
FRCH-ALP-0024	ERS4424775	not applicable	0	0	FRCH-ALP_FR-0024	Capra hircus	ALP	Alpine	Europe	France	46.227638	2.213749000000007	French-Swiss Alps	45.92270472372127	7.043626797265688	47.0106004	-0.118153900000038	M	M	VarGoats	Capgenes/IDELE/INRA	Pierre Martin, Danchin Coralie and Isabelle Palhiere	8.66	26.75	2.445	64655394	4511067	3440220	1667746	7951287
FRCH-ALP-0025	ERS4424776	not applicable	0	0	FRCH-ALP_FR-0025	Capra hircus	ALP	Alpine	Europe	France	46.227638	2.213749000000007	French-Swiss Alps	45.92270472372127	7.043626797265688	46.1619219	-0.279461999999966	M	M	VarGoats	Capgenes/IDELE/INRA	Pierre Martin, Danchin Coralie and Isabelle Palhiere	13.01	39.12	2.44	64644002	4973962	3441053	1215410	8415015
FRCH-ALP-0026	ERS4424777	not applicable	0	0	FRCH-ALP_FR-0026	Capra hircus	ALP	Alpine	Europe	France	46.227638	2.213749000000007	French-Swiss Alps	45.92270472372127	7.043626797265688	46.1132986	-0.25287389999994	M	M	VarGoats	Capgenes/IDELE/INRA	Pierre Martin, Danchin Coralie and Isabelle Palhiere	13.09	39.20	2.425	64718837	5095293	3367312	1092985	8462605
FRCH-ALP-0027	ERS4424778	not applicable	0	0	FRCH-ALP_FR-0027	Capra hircus	ALP	Alpine	Europe	France	46.227638	2.213749000000007	French-Swiss Alps	45.92270472372127	7.043626797265688	46.693073	-1.57407799999998	M	M	VarGoats	Capgenes/IDELE/INRA	Pierre Martin, Danchin Coralie and Isabelle Palhiere	11.78	35.62	2.438	64732372	4747099	3537733	1257223	8284832
FRCH-ALP-0028	ERS4424779	not applicable	0	0	FRCH-ALP_FR-0028	Capra hircus	ALP	Alpine	Europe	France	46.227638	2.213749000000007	French-Swiss Alps	45.92270472372127	7.043626797265688	46.3386467	-0.464479900000014	M	M	VarGoats	Capgenes/IDELE/INRA	Pierre Martin, Danchin Coralie and Isabelle Palhiere	13.91	41.68	2.431	64689150	4971715	3481496	1132066	8453211
FRCH-ALP-0029	ERS4424780	not applicable	0	0	FRCH-ALP_FR-0029	Capra hircus	ALP	Alpine	Europe	France	46.227638	2.213749000000007	French-Swiss Alps	45.92270472372127	7.043626797265688	46.1132986	-0.25287389999994	M	M	VarGoats	Capgenes/IDELE/INRA	Pierre Martin, Danchin Coralie and Isabelle Palhiere	10.89	32.83	2.443	64784913	4660181	3499656	1329677	8159837
FRCH-ALP-0030	ERS4424781	not applicable	0	0	FRCH-ALP_FR-0030	Capra hircus	ALP	Alpine	Europe	France	46.227638	2.213749000000007	French-Swiss Alps	45.92270472372127	7.043626797265688	46.488693	-0.091531000000032	M	M	VarGoats	Capgenes/IDELE/INRA	Pierre Martin, Danchin Coralie and Isabelle Palhiere	11.83	36.07	2.439	64529212	4882445	3457632	1405138	8340077
FRCH-ALP-0032	ERS4424782	not applicable	0	0	FRCH-ALP_FR-0032	Capra hircus	ALP	Alpine	Europe	France	46.227638	2.213749000000007	French-Swiss Alps	45.92270472372127	7.043626797265688	46.6771198	-0.605129300000044	M	M	VarGoats	Capgenes/IDELE/INRA	Pierre Martin, Danchin Coralie and Isabelle Palhiere	10.16	31.30	2.438	64676471	4790099	3445102	1362755	8235201
FRCH-ALP-0033	ERS4424783	not applicable	0	0	FRCH-ALP_FR-0033	Capra hircus	ALP	Alpine	Europe	France	46.227638	2.213749000000007	French-Swiss Alps	45.92270472372127	7.043626797265688	46.4763169999999	-0.251447999999982	M	M	VarGoats	Capgenes/IDELE/INRA	Pierre Martin, Danchin Coralie and Isabelle Palhiere	10.18	31.38	2.449	64367658	4626255	3471779	1808735	8098034
FRCH-ALP-0034	ERS4424784	not applicable	0	0	FRCH-ALP_FR-0034	Capra hircus	ALP	Alpine	Europe	France	46.227638	2.213749000000007	French-Swiss Alps	45.92270472372127	7.043626797265688	45.3584669	0.126235199999996	M	M	VarGoats	Capgenes/IDELE/INRA	Pierre Martin, Danchin Coralie and Isabelle Palhiere	15.25	45.67	2.426	64592302	5206990	3397424	1077711	8604414
FRCH-ALP-0035	ERS4424785	not applicable	0	0	FRCH-ALP_FR-0035	Capra hircus	ALP	Alpine	Europe	France	46.227638	2.213749000000007	French-Swiss Alps	45.92270472372127	7.043626797265688	47.5445755	-0.06256350000001	M	M	VarGoats	Capgenes/IDELE/INRA	Pierre Martin, Danchin Coralie and Isabelle Palhiere	13.87	42.06	2.433	64456790	5064190	3458964	1294483	8523154
FRCH-ALP-0036	ERS4424786	not applicable	0	0	FRCH-ALP_FR-0036	Capra hircus	ALP	Alpine	Europe	France	46.227638	2.213749000000007	French-Swiss Alps	45.92270472372127	7.043626797265688	46.0026718	-0.035652099999993	M	M	VarGoats	Capgenes/IDELE/INRA	Pierre Martin, Danchin Coralie and Isabelle Palhiere	18.89	55.22	2.435	64406826	5104779	3424909	1337913	8529688
FRCH-ALP-0037	ERS4424787	not applicable	0	0	FRCH-ALP_FR-0037	Capra hircus	ALP	Alpine	Europe	France	46.227638	2.213749000000007	French-Swiss Alps	45.92270472372127	7.043626797265688	46.665885	0.909932000000026	M	M	VarGoats	Capgenes/IDELE/INRA	Pierre Martin, Danchin Coralie and Isabelle Palhiere	15.40	45.99	2.433	64591146	5025232	3501329	1156720	8526561
FRCH-ALP-0038	ERS4424788	not applicable	0	0	FRCH-ALP_FR-0038	Capra hircus	ALP	Alpine	Europe	France	46.227638	2.213749000000007	French-Swiss Alps	45.92270472372127	7.043626797265688	47.060148	-0.007298999999989	M	M	VarGoats	Capgenes/IDELE/INRA	Pierre Martin, Danchin Coralie and Isabelle Palhiere	14.27	42.74	2.427	64620003	5146807	3396037	1111580	8542844
FRCH-ALP-0039	ERS4424789	not applicable	0	0	FRCH-ALP_FR-0039	Capra hircus	ALP	Alpine	Europe	France	46.227638	2.213749000000007	French-Swiss Alps	45.92270472372127	7.043626797265688	44.4360012	1.95583550000003	M	M	VarGoats	Capgenes/IDELE/INRA	Pierre Martin, Danchin Coralie and Isabelle Palhiere	13.46	40.78	2.431	64594922	4996410	3457918	1225177	8454328
FRCH-ALP-0040	ERS4424790	not applicable	0	0	FRCH-ALP_FR-0040	Capra hircus	ALP	Alpine	Europe	France	46.227638	2.213749000000007	French-Swiss Alps	45.92270472372127	7.043626797265688	44.563313	3.74394000000006	M	M	VarGoats	Capgenes/IDELE/INRA	Pierre Martin, Danchin Coralie and Isabelle Palhiere	12.15	36.98	2.433	64521074	5028791	3425801	1298761	8454592
FRCH-ALP-0041	ERS4424791	not applicable	0	0	FRCH-ALP_FR-0041	Capra hircus	ALP	Alpine	Europe	France	46.227638	2.213749000000007	French-Swiss Alps	45.92270472372127	7.043626797265688	47.231492	-0.686631000000034	M	M	VarGoats	Capgenes/IDELE/INRA	Pierre Martin, Danchin Coralie and Isabelle Palhiere	17.63	51.97	2.422	64524208	5279212	3406610	1064397	8685822
FRCH-ALP-0042	ERS4424792	not applicable	0	0	FRCH-ALP_FR-0042	Capra hircus	ALP	Alpine	Europe	France	46.227638	2.213749000000007	French-Swiss Alps	45.92270472372127	7.043626797265688	45.7976368	6.21265459999995	M	M	VarGoats	Capgenes/IDELE/INRA	Pierre Martin, Danchin Coralie and Isabelle Palhiere	14.18	42.96	2.43	64428253	5089815	3440168	1316191	8529983
FRCH-ALP-0043	ERS4424793	not applicable	0	0	FRCH-ALP_FR-0043	Capra hircus	ALP	Alpine	Europe	France	46.227638	2.213749000000007	French-Swiss Alps	45.92270472372127	7.043626797265688	47.231492	-0.686631000000034	M	M	VarGoats	Capgenes/IDELE/INRA	Pierre Martin, Danchin Coralie and Isabelle Palhiere	16.64	49.16	2.42	64761091	4925392	3571375	1016569	8496767
FRCH-ALP-0044	ERS4424794	not applicable	0	0	FRCH-ALP_FR-0044	Capra hircus	ALP	Alpine	Europe	France	46.227638	2.213749000000007	French-Swiss Alps	45.92270472372127	7.043626797265688	47.0169289	2.69584250000003	F	F	VarGoats	Capgenes/IDELE/INRA	Pierre Martin, Danchin Coralie and Isabelle Palhiere	25.20	70.78	2.423	64383453	5390603	3391407	1108964	8782010
FRCH-ALP-0045	ERS4424795	not applicable	0	0	FRCH-ALP_FR-0045	Capra hircus	ALP	Alpine	Europe	France	46.227638	2.213749000000007	French-Swiss Alps	45.92270472372127	7.043626797265688	47.0169289	2.69584250000003	F	F	VarGoats	Capgenes/IDELE/INRA	Pierre Martin, Danchin Coralie and Isabelle Palhiere	25.08	70.36	2.422	64452903	5307518	3432083	1081923	8739601
FRCH-ALP-0046	ERS4424796	not applicable	0	0	FRCH-ALP_FR-0046	Capra hircus	ALP	Alpine	Europe	France	46.227638	2.213749000000007	French-Swiss Alps	45.92270472372127	7.043626797265688	47.0169289	2.69584250000003	M	M	VarGoats	Capgenes/IDELE/INRA	Pierre Martin, Danchin Coralie and Isabelle Palhiere	26.95	74.94	2.417	64550549	5323671	3441377	958830	8765048
FRCH-ALP-0047	ERS4424797	not applicable	0	0	FRCH-ALP_FR-0047	Capra hircus	ALP	Alpine	Europe	France	46.227638	2.213749000000007	French-Swiss Alps	45.92270472372127	7.043626797265688	47.0169289	2.69584250000003	M	M	VarGoats	Capgenes/IDELE/INRA	Pierre Martin, Danchin Coralie and Isabelle Palhiere	27.43	76.09	2.415	64609358	5219663	3490604	954802	8710267
FRCH-ALP-0048	ERS4386192	not applicable	0	0	FRCH-ALP_FR-0048	Capra hircus	ALP	Alpine	Europe	France	46.227638	2.213749000000007	French-Swiss Alps	45.92270472372127	7.043626797265688	44.5168009	2.514476	M	M	ACTIVEGOAT	Capgenes/IDELE/INRA	Pierre Martin, Danchin Coralie and Isabelle Palhiere	11.53	35.49	2.436	64659114	4935565	3429527	1250221	8365092
FRCH-ALP-0049	ERS4386193	not applicable	0	0	FRCH-ALP_FR-0049	Capra hircus	ALP	Alpine	Europe	France	46.227638	2.213749000000007	French-Swiss Alps	45.92270472372127	7.043626797265688	46.00804138183594	0.07938099652528763	M	M	ACTIVEGOAT	Capgenes/IDELE/INRA	Pierre Martin, Danchin Coralie and Isabelle Palhiere	24.35	68.60	2.418	64664289	5334936	3412085	863117	8747021
FRCH-ALP-0050	ERS4386194	not applicable	0	0	FRCH-ALP_FR-0050	Capra hircus	ALP	Alpine	Europe	France	46.227638	2.213749000000007	French-Swiss Alps	45.92270472372127	7.043626797265688	44.692481994628906	0.4559699	M	M	ACTIVEGOAT	Capgenes/IDELE/INRA	Pierre Martin, Danchin Coralie and Isabelle Palhiere	12.57	38.62	2.431	64676791	5019552	3460469	1117615	8480021
FRCH-ALP-0051	ERS4386195	not applicable	0	0	FRCH-ALP_FR-0051	Capra hircus	ALP	Alpine	Europe	France	46.227638	2.213749000000007	French-Swiss Alps	45.92270472372127	7.043626797265688	47.0243463	1.7516947	M	M	ACTIVEGOAT	Capgenes/IDELE/INRA	Pierre Martin, Danchin Coralie and Isabelle Palhiere	12.66	39.02	2.434	64517785	5161621	3401580	1193441	8563201
FRCH-ALP-0052	ERS4386196	not applicable	0	0	FRCH-ALP_FR-0052	Capra hircus	ALP	Alpine	Europe	France	46.227638	2.213749000000007	French-Swiss Alps	45.92270472372127	7.043626797265688	48.0630976	-1.523711	M	M	ACTIVEGOAT	Capgenes/IDELE/INRA	Pierre Martin, Danchin Coralie and Isabelle Palhiere	13.15	40.35	2.431	64606506	5129982	3406490	1131449	8536472
FRCH-ALP-0053	ERS4386197	not applicable	0	0	FRCH-ALP_FR-0053	Capra hircus	ALP	Alpine	Europe	France	46.227638	2.213749000000007	French-Swiss Alps	45.92270472372127	7.043626797265688	47.5502285	-0.055272	M	M	ACTIVEGOAT	Capgenes/IDELE/INRA	Pierre Martin, Danchin Coralie and Isabelle Palhiere	13.02	40.03	2.426	64618589	5148140	3404098	1103600	8552238
FRCH-ALP-0054	ERS4386198	not applicable	0	0	FRCH-ALP_FR-0054	Capra hircus	ALP	Alpine	Europe	France	46.227638	2.213749000000007	French-Swiss Alps	45.92270472372127	7.043626797265688	47.1441386	-0.6917491	M	M	ACTIVEGOAT	Capgenes/IDELE/INRA	Pierre Martin, Danchin Coralie and Isabelle Palhiere	12.09	37.43	2.431	64669891	5003913	3471710	1128913	8475623
FRCH-ALP-0055	ERS4386199	not applicable	0	0	FRCH-ALP_FR-0055	Capra hircus	ALP	Alpine	Europe	France	46.227638	2.213749000000007	French-Swiss Alps	45.92270472372127	7.043626797265688	47.5976118	-0.0444811	M	M	ACTIVEGOAT	Capgenes/IDELE/INRA	Pierre Martin, Danchin Coralie and Isabelle Palhiere	13.45	41.11	2.431	64668435	5018888	3488138	1098966	8507026
FRCH-ALP-0056	ERS4386200	FR_ALP0199	0	0	FRCH-ALP_FR-0056	Capra hircus	ALP	Alpine	Europe	France	46.227638	2.213749000000007	French-Swiss Alps	45.92270472372127	7.043626797265688	45.4401467	4.3873058	M	M	ACTIVEGOAT	Capgenes/IDELE/INRA	Pierre Martin, Danchin Coralie and Isabelle Palhiere	15.40	46.30	2.424	64646420	5133720	3492657	1001630	8626377
FRCH-ALP-0057	ERS4386201	not applicable	0	0	FRCH-ALP_FR-0057	Capra hircus	ALP	Alpine	Europe	France	46.227638	2.213749000000007	French-Swiss Alps	45.92270472372127	7.043626797265688	47.1471679	-0.5317465	M	M	ACTIVEGOAT	Capgenes/IDELE/INRA	Pierre Martin, Danchin Coralie and Isabelle Palhiere	12.84	39.46	2.428	64655703	5081422	3443521	1093781	8524943
FRCH-ALP-0058	ERS4386202	not applicable	0	0	FRCH-ALP_FR-0058	Capra hircus	ALP	Alpine	Europe	France	46.227638	2.213749000000007	French-Swiss Alps	45.92270472372127	7.043626797265688	46.97626876831055	-0.27690020203590393	M	M	ACTIVEGOAT	Capgenes/IDELE/INRA	Pierre Martin, Danchin Coralie and Isabelle Palhiere	11.85	36.78	2.433	64644324	4993555	3463873	1172675	8457428
FRCH-ALP-0059	ERS4386203	not applicable	0	0	FRCH-ALP_FR-0059	Capra hircus	ALP	Alpine	Europe	France	46.227638	2.213749000000007	French-Swiss Alps	45.92270472372127	7.043626797265688	48.26069641113281	-1.468374252319336	M	M	ACTIVEGOAT	Capgenes/IDELE/INRA	Pierre Martin, Danchin Coralie and Isabelle Palhiere	10.75	33.11	2.441	64276365	6205005	2687808	1105249	8892813
FRCH-ALP-0060	ERS4386204	not applicable	0	0	FRCH-ALP_FR-0060	Capra hircus	ALP	Alpine	Europe	France	46.227638	2.213749000000007	French-Swiss Alps	45.92270472372127	7.043626797265688	46.6416667	-1.805	M	M	ACTIVEGOAT	Capgenes/IDELE/INRA	Pierre Martin, Danchin Coralie and Isabelle Palhiere	12.33	37.62	2.433	64509903	5634901	3087543	1042080	8722444
FRCH-ALP-0061	ERS4386205	not applicable	0	0	FRCH-ALP_FR-0061	Capra hircus	ALP	Alpine	Europe	France	46.227638	2.213749000000007	French-Swiss Alps	45.92270472372127	7.043626797265688	46.6296	-0.6565	M	M	ACTIVEGOAT	Capgenes/IDELE/INRA	Pierre Martin, Danchin Coralie and Isabelle Palhiere	12.69	38.94	2.429	64674382	4976794	3488136	1135115	8464930
FRCH-ALP-0062	ERS4386206	not applicable	0	0	FRCH-ALP_FR-0062	Capra hircus	ALP	Alpine	Europe	France	46.227638	2.213749000000007	French-Swiss Alps	45.92270472372127	7.043626797265688	47.0102263	0.081826	M	M	ACTIVEGOAT	Capgenes/IDELE/INRA	Pierre Martin, Danchin Coralie and Isabelle Palhiere	14.24	43.28	2.43	64598723	5201110	3414821	1059773	8615931
FRCH-ALP-0063	ERS4386207	not applicable	0	0	FRCH-ALP_FR-0063	Capra hircus	ALP	Alpine	Europe	France	46.227638	2.213749000000007	French-Swiss Alps	45.92270472372127	7.043626797265688	46.448714	-0.5104321	M	M	ACTIVEGOAT	Capgenes/IDELE/INRA	Pierre Martin, Danchin Coralie and Isabelle Palhiere	17.72	52.28	2.422	64631322	5211050	3449555	982500	8660605
FRCH-ANG-0001	ERS4424798	not applicable	0	0	FRCH-ANG_FR-0001	Capra hircus	ANG	Angora	Europe	France	46.227638	2.213749000000007	Aquitaine. Midi-Pyrénées	43.826930743858306	0.7111636874999476	44.8315259	4.46751900000003	M	M	VarGoats	Capgenes/IDELE/INRA	Pierre Martin, Danchin Coralie and Isabelle Palhiere	12.86	38.83	2.434	64464906	4920465	3689529	1199527	8609994
FRCH-ANG-0002	ERS4424799	not applicable	0	0	FRCH-ANG_FR-0002	Capra hircus	ANG	Angora	Europe	France	46.227638	2.213749000000007	Aquitaine. Midi-Pyrénées	43.826930743858306	0.7111636874999476	46.371096	5.299169	M	M	VarGoats	Capgenes/IDELE/INRA	Pierre Martin, Danchin Coralie and Isabelle Palhiere	10.56	31.68	2.439	64824859	3884858	4125077	1439633	8009935
FRCH-ANG-0003	ERS4424800	not applicable	0	0	FRCH-ANG_FR-0003	Capra hircus	ANG	Angora	Europe	France	46.227638	2.213749000000007	Aquitaine. Midi-Pyrénées	43.826930743858306	0.7111636874999476	44.454195	5.66114500000003	M	M	VarGoats	Capgenes/IDELE/INRA	Pierre Martin, Danchin Coralie and Isabelle Palhiere	13.67	41.45	2.435	64305562	5073276	3579021	1316568	8652297
FRCH-ANG-0004	ERS4424801	not applicable	0	0	FRCH-ANG_FR-0004	Capra hircus	ANG	Angora	Europe	France	46.227638	2.213749000000007	Aquitaine. Midi-Pyrénées	43.826930743858306	0.7111636874999476	44.454195	5.66114500000003	M	M	VarGoats	Capgenes/IDELE/INRA	Pierre Martin, Danchin Coralie and Isabelle Palhiere	10.36	31.99	2.442	64363111	4858433	3564672	1488211	8423105
FRCH-ANG-0005	ERS4424802	not applicable	0	0	FRCH-ANG_FR-0005	Capra hircus	ANG	Angora	Europe	France	46.227638	2.213749000000007	Aquitaine. Midi-Pyrénées	43.826930743858306	0.7111636874999476	44.8315259	4.46751900000003	M	M	VarGoats	Capgenes/IDELE/INRA	Pierre Martin, Danchin Coralie and Isabelle Palhiere	9.91	30.49	2.44	64480151	4479433	3769613	1545230	8249046
FRCH-ANG-0006	ERS4424803	not applicable	0	0	FRCH-ANG_FR-0006	Capra hircus	ANG	Angora	Europe	France	46.227638	2.213749000000007	Aquitaine. Midi-Pyrénées	43.826930743858306	0.7111636874999476	44.038321	3.06411300000002	M	M	VarGoats	Capgenes/IDELE/INRA	Pierre Martin, Danchin Coralie and Isabelle Palhiere	10.56	31.05	2.446	64725425	4238351	3824057	1486594	8062408
FRCH-ANG-0007	ERS4424804	FR_ANG0011	0	0	FRCH-ANG_FR-0007	Capra hircus	ANG	Angora	Europe	France	46.227638	2.213749000000007	Aquitaine. Midi-Pyrénées	43.826930743858306	0.7111636874999476	48.343507	-2.99218589999998	F	F	VarGoats	Capgenes/IDELE/INRA	Pierre Martin, Danchin Coralie and Isabelle Palhiere	9.77	30.42	2.44	64282305	4895578	3533203	1563341	8428781
FRCH-ANG-0008	ERS4424805	FR_ANG0015	0	0	FRCH-ANG_FR-0008	Capra hircus	ANG	Angora	Europe	France	46.227638	2.213749000000007	Aquitaine. Midi-Pyrénées	43.826930743858306	0.7111636874999476	48.343507	-2.99218589999998	F	F	VarGoats	Capgenes/IDELE/INRA	Pierre Martin, Danchin Coralie and Isabelle Palhiere	9.16	28.54	2.446	64241181	4673947	3582065	1777234	8256012
FRCH-ANG-0009	ERS4424806	FR_ANG0024	0	0	FRCH-ANG_FR-0009	Capra hircus	ANG	Angora	Europe	France	46.227638	2.213749000000007	Aquitaine. Midi-Pyrénées	43.826930743858306	0.7111636874999476	48.343507	-2.99218589999998	M	M	VarGoats	Capgenes/IDELE/INRA	Pierre Martin, Danchin Coralie and Isabelle Palhiere	9.35	29.13	2.441	64359388	4733355	3586875	1594809	8320230
FRCH-ANG-0010	ERS4424807	not applicable	0	0	FRCH-ANG_FR-0010	Capra hircus	ANG	Angora	Europe	France	46.227638	2.213749000000007	Aquitaine. Midi-Pyrénées	43.826930743858306	0.7111636874999476	46.0628194	1.57339639999997	M	M	VarGoats	Capgenes/IDELE/INRA	Pierre Martin, Danchin Coralie and Isabelle Palhiere	13.55	41.12	2.43	64248367	5271813	3536334	1217913	8808147
FRCH-ANG-0011	ERS4424808	not applicable	0	0	FRCH-ANG_FR-0011	Capra hircus	ANG	Angora	Europe	France	46.227638	2.213749000000007	Aquitaine. Midi-Pyrénées	43.826930743858306	0.7111636874999476	47.1765854999999	1.30004859999996	M	M	VarGoats	Capgenes/IDELE/INRA	Pierre Martin, Danchin Coralie and Isabelle Palhiere	12.46	37.83	2.434	64260604	5083775	3584136	1345912	8667911
FRCH-ANG-0012	ERS4424809	FR_ANG0005	0	0	FRCH-ANG_FR-0012	Capra hircus	ANG	Angora	Europe	France	46.227638	2.213749000000007	Aquitaine. Midi-Pyrénées	43.826930743858306	0.7111636874999476	47.0200612999999	-1.68062469999995	F	F	VarGoats	Capgenes/IDELE/INRA	Pierre Martin, Danchin Coralie and Isabelle Palhiere	11.78	36.06	2.436	64426974	4505964	3859320	1482169	8365284
FRCH-ANG-0013	ERS4424810	FR_ANG0002	0	0	FRCH-ANG_FR-0013	Capra hircus	ANG	Angora	Europe	France	46.227638	2.213749000000007	Aquitaine. Midi-Pyrénées	43.826930743858306	0.7111636874999476	47.0200612999999	-1.68062469999995	M	M	VarGoats	Capgenes/IDELE/INRA	Pierre Martin, Danchin Coralie and Isabelle Palhiere	11.65	35.87	2.432	64151534	5252430	3456963	1413500	8709393
FRCH-ANG-0014	ERS4424811	FR_ANG0014	0	0	FRCH-ANG_FR-0014	Capra hircus	ANG	Angora	Europe	France	46.227638	2.213749000000007	Aquitaine. Midi-Pyrénées	43.826930743858306	0.7111636874999476	47.5165547999999	-2.79054810000002	M	M	VarGoats	Capgenes/IDELE/INRA	Pierre Martin, Danchin Coralie and Isabelle Palhiere	9.60	29.86	2.441	64431388	4472190	3773199	1597650	8245389
FRCH-ANG-0015	ERS4424812	not applicable	0	0	FRCH-ANG_FR-0015	Capra hircus	ANG	Angora	Europe	France	46.227638	2.213749000000007	Aquitaine. Midi-Pyrénées	43.826930743858306	0.7111636874999476	47.172119	4.15466049999997	M	M	VarGoats	Capgenes/IDELE/INRA	Pierre Martin, Danchin Coralie and Isabelle Palhiere	12.23	37.00	2.435	64196422	5293162	3450838	1334005	8744000
FRCH-ANG-0016	ERS4424813	not applicable	0	0	FRCH-ANG_FR-0016	Capra hircus	ANG	Angora	Europe	France	46.227638	2.213749000000007	Aquitaine. Midi-Pyrénées	43.826930743858306	0.7111636874999476	47.172119	4.15466049999997	M	M	VarGoats	Capgenes/IDELE/INRA	Pierre Martin, Danchin Coralie and Isabelle Palhiere	9.84	30.38	2.442	64348850	4653697	3670510	1601370	8324207
FRCH-ANG-0017	ERS4424814	not applicable	0	0	FRCH-ANG_FR-0017	Capra hircus	ANG	Angora	Europe	France	46.227638	2.213749000000007	Aquitaine. Midi-Pyrénées	43.826930743858306	0.7111636874999476	50.183458	3.49893150000002	M	M	VarGoats	Capgenes/IDELE/INRA	Pierre Martin, Danchin Coralie and Isabelle Palhiere	8.82	27.19	2.443	64381279	4690600	3458784	1743764	8149384
FRCH-ANG-0018	ERS4424815	not applicable	0	0	FRCH-ANG_FR-0018	Capra hircus	ANG	Angora	Europe	France	46.227638	2.213749000000007	Aquitaine. Midi-Pyrénées	43.826930743858306	0.7111636874999476	45.57307	3.36854399999992	M	M	VarGoats	Capgenes/IDELE/INRA	Pierre Martin, Danchin Coralie and Isabelle Palhiere	10.63	32.78	2.439	64229653	5033473	3534011	1477290	8567484
FRCH-ANG-0019	ERS4424816	FR_ANG0006	0	0	FRCH-ANG_FR-0019	Capra hircus	ANG	Angora	Europe	France	46.227638	2.213749000000007	Aquitaine. Midi-Pyrénées	43.826930743858306	0.7111636874999476	43.101448	-0.352352999999993	F	F	VarGoats	Capgenes/IDELE/INRA	Pierre Martin, Danchin Coralie and Isabelle Palhiere	10.35	32.36	2.444	64057658	5140801	3424182	1651786	8564983
FRCH-ANG-0020	ERS4424817	not applicable	0	0	FRCH-ANG_FR-0020	Capra hircus	ANG	Angora	Europe	France	46.227638	2.213749000000007	Aquitaine. Midi-Pyrénées	43.826930743858306	0.7111636874999476	42.8512402	0.296327300000029	M	M	VarGoats	Capgenes/IDELE/INRA	Pierre Martin, Danchin Coralie and Isabelle Palhiere	9.17	28.41	2.438	64639829	3968080	4005321	1661197	7973401
FRCH-CRE-0003	ERS4386219	not applicable	0	0	FRCH-CRE_FR-0003	Capra hircus	CRE	Creole	America	Guadeloupe	16.265	-61.55099999999999	Guadeloupe	16.265	-61.55099999999999	16.3028302	-61.3230014	M	M	CAPRISNP	Capgenes/IDELE/INRA	Pierre Martin, Danchin Coralie and Isabelle Palhiere	6.86	19.40	2.44	62147622	2849236	3279636	5997933	6128872
FRCH-CRE-0013	ERS4424711	not applicable	0	0	FRCH-CRE_FR-0013	Capra hircus	CRE	Creole	America	Guadeloupe	16.265	-61.55099999999999	Guadeloupe	16.265	-61.55099999999999	16.3028302	-61.3230014	F	F	VarGoats	Capgenes/IDELE/INRA	Pierre Martin, Danchin Coralie and Isabelle Palhiere	10.76	33.14	2.434	64712455	4708304	3373557	1480111	8081861
FRCH-CRE-0014	ERS4424712	not applicable	0	0	FRCH-CRE_FR-0014	Capra hircus	CRE	Creole	America	Guadeloupe	16.265	-61.55099999999999	Guadeloupe	16.265	-61.55099999999999	16.3028302	-61.3230014	F	F	VarGoats	Capgenes/IDELE/INRA	Pierre Martin, Danchin Coralie and Isabelle Palhiere	13.55	40.86	2.426	64749122	4858435	3369912	1296958	8228347
FRCH-CRE-0015	ERS4424713	not applicable	0	0	FRCH-CRE_FR-0015	Capra hircus	CRE	Creole	America	Guadeloupe	16.265	-61.55099999999999	Guadeloupe	16.265	-61.55099999999999	16.3028302	-61.3230014	F	F	VarGoats	Capgenes/IDELE/INRA	Pierre Martin, Danchin Coralie and Isabelle Palhiere	7.62	23.92	2.44	64832499	4064982	3463372	1913574	7528354
FRCH-CRE-0016	ERS4424714	not applicable	0	0	FRCH-CRE_FR-0016	Capra hircus	CRE	Creole	America	Guadeloupe	16.265	-61.55099999999999	Guadeloupe	16.265	-61.55099999999999	16.3028302	-61.3230014	F	F	VarGoats	Capgenes/IDELE/INRA	Pierre Martin, Danchin Coralie and Isabelle Palhiere	11.35	34.91	2.434	64678801	4783657	3391511	1420458	8175168
FRCH-CRE-0017	ERS4424715	not applicable	0	0	FRCH-CRE_FR-0017	Capra hircus	CRE	Creole	America	Guadeloupe	16.265	-61.55099999999999	Guadeloupe	16.265	-61.55099999999999	16.3028302	-61.3230014	M	M	VarGoats	Capgenes/IDELE/INRA	Pierre Martin, Danchin Coralie and Isabelle Palhiere	8.44	26.54	2.441	64766588	4294436	3411493	1801910	7705929
FRCH-CRE-0018	ERS4424716	not applicable	0	0	FRCH-CRE_FR-0018	Capra hircus	CRE	Creole	America	Guadeloupe	16.265	-61.55099999999999	Guadeloupe	16.265	-61.55099999999999	16.3028302	-61.3230014	F	F	VarGoats	Capgenes/IDELE/INRA	Pierre Martin, Danchin Coralie and Isabelle Palhiere	13.32	40.51	2.428	64509043	4916983	3363000	1485401	8279983
FRCH-CRE-0019	ERS4424717	not applicable	0	0	FRCH-CRE_FR-0019	Capra hircus	CRE	Creole	America	Guadeloupe	16.265	-61.55099999999999	Guadeloupe	16.265	-61.55099999999999	16.3028302	-61.3230014	F	F	VarGoats	Capgenes/IDELE/INRA	Pierre Martin, Danchin Coralie and Isabelle Palhiere	12.76	38.82	2.431	64674489	4791721	3397846	1410371	8189567
FRCH-CRE-0020	ERS4424718	not applicable	0	0	FRCH-CRE_FR-0020	Capra hircus	CRE	Creole	America	Guadeloupe	16.265	-61.55099999999999	Guadeloupe	16.265	-61.55099999999999	16.3028302	-61.3230014	F	F	VarGoats	Capgenes/IDELE/INRA	Pierre Martin, Danchin Coralie and Isabelle Palhiere	11.44	35.08	2.433	64539397	4815197	3379670	1540163	8194867
FRCH-CRE-0021	ERS4424719	not applicable	0	0	FRCH-CRE_FR-0021	Capra hircus	CRE	Creole	America	Guadeloupe	16.265	-61.55099999999999	Guadeloupe	16.265	-61.55099999999999	16.3028302	-61.3230014	F	F	VarGoats	Capgenes/IDELE/INRA	Pierre Martin, Danchin Coralie and Isabelle Palhiere	11.14	34.42	2.432	64458379	4878900	3343526	1593622	8222426
FRCH-CRE-0022	ERS4424720	not applicable	0	0	FRCH-CRE_FR-0022	Capra hircus	CRE	Creole	America	Guadeloupe	16.265	-61.55099999999999	Guadeloupe	16.265	-61.55099999999999	16.3028302	-61.3230014	F	F	VarGoats	Capgenes/IDELE/INRA	Pierre Martin, Danchin Coralie and Isabelle Palhiere	9.35	29.16	2.442	64769397	4579009	3379106	1546915	7958115
FRCH-CRE-0023	ERS4424721	not applicable	0	0	FRCH-CRE_FR-0023	Capra hircus	CRE	Creole	America	Guadeloupe	16.265	-61.55099999999999	Guadeloupe	16.265	-61.55099999999999	16.3028302	-61.3230014	F	F	VarGoats	Capgenes/IDELE/INRA	Pierre Martin, Danchin Coralie and Isabelle Palhiere	11.99	36.35	2.439	64651886	4561310	3480605	1580626	8041915
FRCH-CRE-0024	ERS4424722	not applicable	0	0	FRCH-CRE_FR-0024	Capra hircus	CRE	Creole	America	Guadeloupe	16.265	-61.55099999999999	Guadeloupe	16.265	-61.55099999999999	16.3028302	-61.3230014	F	F	VarGoats	Capgenes/IDELE/INRA	Pierre Martin, Danchin Coralie and Isabelle Palhiere	9.24	28.73	2.443	64619654	4585975	3316592	1752206	7902567
FRCH-CRE-0025	ERS4424723	not applicable	0	0	FRCH-CRE_FR-0025	Capra hircus	CRE	Creole	America	Guadeloupe	16.265	-61.55099999999999	Guadeloupe	16.265	-61.55099999999999	16.3028302	-61.3230014	F	F	VarGoats	Capgenes/IDELE/INRA	Pierre Martin, Danchin Coralie and Isabelle Palhiere	12.34	37.28	2.433	64502291	5271371	3100321	1400444	8371692
FRCH-CRE-0026	ERS4424724	not applicable	0	0	FRCH-CRE_FR-0026	Capra hircus	CRE	Creole	America	Guadeloupe	16.265	-61.55099999999999	Guadeloupe	16.265	-61.55099999999999	16.3028302	-61.3230014	F	F	VarGoats	Capgenes/IDELE/INRA	Pierre Martin, Danchin Coralie and Isabelle Palhiere	21.59	61.34	2.418	64839182	4972738	3420545	1041962	8393283
FRCH-CRE-0027	ERS4424725	not applicable	0	0	FRCH-CRE_FR-0027	Capra hircus	CRE	Creole	America	Guadeloupe	16.265	-61.55099999999999	Guadeloupe	16.265	-61.55099999999999	16.3028302	-61.3230014	F	F	VarGoats	Capgenes/IDELE/INRA	Pierre Martin, Danchin Coralie and Isabelle Palhiere	11.79	36.18	2.433	64454120	5346875	3126370	1347062	8473245
FRCH-FSS-0001	ERS4424818	FR_FSS0001	0	0	FRCH-FSS_FR-0001	Capra hircus	FSS	Fosses	Europe	France	46.227638	2.213749000000007	Britain	48.2020471	2.93264350000004	48.42888	-2.91528800000003	M	M	VarGoats	Capgenes/IDELE/INRA	Pierre Martin, Danchin Coralie and Isabelle Palhiere	12.76	38.58	2.433	64699715	5001098	3390484	1183130	8391582
FRCH-FSS-0002	ERS4424819	FR_FSS0004	0	0	FRCH-FSS_FR-0002	Capra hircus	FSS	Fosses	Europe	France	46.227638	2.213749000000007	Britain	48.2020471	2.93264350000004	48.197869	-3.802053	M	M	VarGoats	Capgenes/IDELE/INRA	Pierre Martin, Danchin Coralie and Isabelle Palhiere	10.49	32.46	2.441	64560294	5026835	3282750	1404548	8309585
FRCH-FSS-0003	ERS4424820	FR_FSS0007	0	0	FRCH-FSS_FR-0003	Capra hircus	FSS	Fosses	Europe	France	46.227638	2.213749000000007	Britain	48.2020471	2.93264350000004	48.079485	-1.66610400000001	M	M	VarGoats	Capgenes/IDELE/INRA	Pierre Martin, Danchin Coralie and Isabelle Palhiere	11.88	35.96	2.435	64977624	3970407	3904633	1421763	7875040
FRCH-FSS-0004	ERS4424821	FR_FSS0008	0	0	FRCH-FSS_FR-0004	Capra hircus	FSS	Fosses	Europe	France	46.227638	2.213749000000007	Britain	48.2020471	2.93264350000004	48.079485	-1.66610400000001	M	M	VarGoats	Capgenes/IDELE/INRA	Pierre Martin, Danchin Coralie and Isabelle Palhiere	10.34	31.95	2.442	64646597	4935249	3347978	1344603	8283227
FRCH-FSS-0005	ERS4424822	FR_FSS0009	0	0	FRCH-FSS_FR-0005	Capra hircus	FSS	Fosses	Europe	France	46.227638	2.213749000000007	Britain	48.2020471	2.93264350000004	48.079485	-1.66610400000001	M	M	VarGoats	Capgenes/IDELE/INRA	Pierre Martin, Danchin Coralie and Isabelle Palhiere	10.00	30.40	2.443	64871261	4275563	3663481	1464122	7939044
FRCH-FSS-0006	ERS4424823	FR_FSS0012	0	0	FRCH-FSS_FR-0006	Capra hircus	FSS	Fosses	Europe	France	46.227638	2.213749000000007	Britain	48.2020471	2.93264350000004	48.0613341	-3.29346190000001	M	M	VarGoats	Capgenes/IDELE/INRA	Pierre Martin, Danchin Coralie and Isabelle Palhiere	10.71	33.14	2.438	64525454	5083533	3275275	1390165	8358808
FRCH-FSS-0007	ERS4424824	FR_FSS0028	0	0	FRCH-FSS_FR-0007	Capra hircus	FSS	Fosses	Europe	France	46.227638	2.213749000000007	Britain	48.2020471	2.93264350000004	48.0613341	-3.29346190000001	F	F	VarGoats	Capgenes/IDELE/INRA	Pierre Martin, Danchin Coralie and Isabelle Palhiere	15.08	45.12	2.43	64415976	5422677	3237753	1198021	8660430
FRCH-FSS-0008	ERS4424825	FR_FSS0014	0	0	FRCH-FSS_FR-0008	Capra hircus	FSS	Fosses	Europe	France	46.227638	2.213749000000007	Britain	48.2020471	2.93264350000004	47.967879	-1.87120200000003	M	M	VarGoats	Capgenes/IDELE/INRA	Pierre Martin, Danchin Coralie and Isabelle Palhiere	9.45	29.46	2.445	64580827	4967630	3275171	1450799	8242801
FRCH-FSS-0009	ERS4424826	FR_FSS0015	0	0	FRCH-FSS_FR-0009	Capra hircus	FSS	Fosses	Europe	France	46.227638	2.213749000000007	Britain	48.2020471	2.93264350000004	47.967879	-1.87120200000003	M	M	VarGoats	Capgenes/IDELE/INRA	Pierre Martin, Danchin Coralie and Isabelle Palhiere	11.66	35.69	2.44	64602773	4973812	3378538	1319304	8352350
FRCH-FSS-0010	ERS4424827	FR_FSS0016	0	0	FRCH-FSS_FR-0010	Capra hircus	FSS	Fosses	Europe	France	46.227638	2.213749000000007	Britain	48.2020471	2.93264350000004	47.967879	-1.87120200000003	M	M	VarGoats	Capgenes/IDELE/INRA	Pierre Martin, Danchin Coralie and Isabelle Palhiere	11.35	33.29	2.446	64888412	4605834	3448564	1331617	8054398
FRCH-FSS-0011	ERS4424828	FR_FSS0020	0	0	FRCH-FSS_FR-0011	Capra hircus	FSS	Fosses	Europe	France	46.227638	2.213749000000007	Britain	48.2020471	2.93264350000004	49.667074	-1.84494300000005	M	M	VarGoats	Capgenes/IDELE/INRA	Pierre Martin, Danchin Coralie and Isabelle Palhiere	10.60	32.84	2.44	64621847	4918227	3352782	1381571	8271009
FRCH-FSS-0012	ERS4424829	FR_FSS0022	0	0	FRCH-FSS_FR-0012	Capra hircus	FSS	Fosses	Europe	France	46.227638	2.213749000000007	Britain	48.2020471	2.93264350000004	48.9729904999999	-1.22858150000001	M	M	VarGoats	Capgenes/IDELE/INRA	Pierre Martin, Danchin Coralie and Isabelle Palhiere	9.54	29.61	2.443	64577205	4788503	3335896	1572823	8124399
FRCH-FSS-0013	ERS4424830	FR_FSS0023	0	0	FRCH-FSS_FR-0013	Capra hircus	FSS	Fosses	Europe	France	46.227638	2.213749000000007	Britain	48.2020471	2.93264350000004	49.041963	-1.07247740000002	M	M	VarGoats	Capgenes/IDELE/INRA	Pierre Martin, Danchin Coralie and Isabelle Palhiere	9.39	29.26	2.442	64588513	4795507	3374566	1515841	8170073
FRCH-FSS-0014	ERS4424831	FR_FSS0024	0	0	FRCH-FSS_FR-0014	Capra hircus	FSS	Fosses	Europe	France	46.227638	2.213749000000007	Britain	48.2020471	2.93264350000004	47.9979506	0.256132200000024	M	M	VarGoats	Capgenes/IDELE/INRA	Pierre Martin, Danchin Coralie and Isabelle Palhiere	14.31	43.05	2.431	64535143	5138408	3382746	1218130	8521154
FRCH-FSS-0015	ERS4424832	FR_FSS0026	0	0	FRCH-FSS_FR-0015	Capra hircus	FSS	Fosses	Europe	France	46.227638	2.213749000000007	Britain	48.2020471	2.93264350000004	48.0613341	-3.29346190000001	F	F	VarGoats	Capgenes/IDELE/INRA	Pierre Martin, Danchin Coralie and Isabelle Palhiere	7.91	24.64	2.448	64512378	4582186	3256389	1923474	7838575
FRCH-FSS-0018	ERS4424833	FR_FSS0027	0	1	FRCH-FSS_FR-0018	Capra hircus	FSS	Fosses	Europe	France	46.227638	2.213749000000007	Britain	48.2020471	2.93264350000004	47.9338138	0.368401500000004	M	M	VarGoats	Capgenes/IDELE/INRA	Pierre Martin, Danchin Coralie and Isabelle Palhiere	17.95	52.63	2.424	64609464	5351048	3341372	972543	8692420
FRCH-LOR-0002	ERS4424834	not applicable	0	0	FRCH-LOR_FR-0002	Capra hircus	LOR	Lorraine	Europe	France	46.227638	2.213749000000007	Lorraine	48.8744233	6.2080932000000075	49.4945865	5.44109819999994	M	M	VarGoats	Capgenes/IDELE/INRA	Pierre Martin, Danchin Coralie and Isabelle Palhiere	16.38	48.44	2.417	64783473	4884180	3590899	1015875	8475079
FRCH-LOR-0003	ERS4424835	not applicable	0	0	FRCH-LOR_FR-0003	Capra hircus	LOR	Lorraine	Europe	France	46.227638	2.213749000000007	Lorraine	48.8744233	6.2080932000000075	48.635839	7.00860899999997	M	M	VarGoats	Capgenes/IDELE/INRA	Pierre Martin, Danchin Coralie and Isabelle Palhiere	16.24	48.28	2.427	64686993	4849505	3557326	1180603	8406831
FRCH-LOR-0006	ERS4424836	not applicable	0	0	FRCH-LOR_FR-0006	Capra hircus	LOR	Lorraine	Europe	France	46.227638	2.213749000000007	Lorraine	48.8744233	6.2080932000000075	47.7388055	6.00057790000005	M	M	VarGoats	Capgenes/IDELE/INRA	Pierre Martin, Danchin Coralie and Isabelle Palhiere	14.83	44.11	2.43	64855176	4666993	3672852	1079406	8339845
FRCH-LOR-0008	ERS4424837	not applicable	0	0	FRCH-LOR_FR-0008	Capra hircus	LOR	Lorraine	Europe	France	46.227638	2.213749000000007	Lorraine	48.8744233	6.2080932000000075	48.2925432	7.13341779999996	M	M	VarGoats	Capgenes/IDELE/INRA	Pierre Martin, Danchin Coralie and Isabelle Palhiere	15.17	45.17	2.423	64768375	4710355	3650488	1145209	8360843
FRCH-LOR-0011	ERS4424838	not applicable	0	0	FRCH-LOR_FR-0011	Capra hircus	LOR	Lorraine	Europe	France	46.227638	2.213749000000007	Lorraine	48.8744233	6.2080932000000075	49.4945865	5.44109819999994	M	M	VarGoats	Capgenes/IDELE/INRA	Pierre Martin, Danchin Coralie and Isabelle Palhiere	13.18	39.90	2.432	64822309	4513854	3703664	1234600	8217518
FRCH-LOR-0012	ERS4424839	not applicable	0	0	FRCH-LOR_FR-0012	Capra hircus	LOR	Lorraine	Europe	France	46.227638	2.213749000000007	Lorraine	48.8744233	6.2080932000000075	48.7722209999999	6.89625999999998	M	M	VarGoats	Capgenes/IDELE/INRA	Pierre Martin, Danchin Coralie and Isabelle Palhiere	14.55	43.35	2.427	64939623	4275019	3832075	1227710	8107094
FRCH-LOR-0013	ERS4424840	not applicable	0	0	FRCH-LOR_FR-0013	Capra hircus	LOR	Lorraine	Europe	France	46.227638	2.213749000000007	Lorraine	48.8744233	6.2080932000000075	48.8637358	6.74372349999998	M	M	VarGoats	Capgenes/IDELE/INRA	Pierre Martin, Danchin Coralie and Isabelle Palhiere	15.49	45.80	2.426	64759111	4634527	3695445	1185344	8329972
FRCH-LOR-0014	ERS4424841	not applicable	0	0	FRCH-LOR_FR-0014	Capra hircus	LOR	Lorraine	Europe	France	46.227638	2.213749000000007	Lorraine	48.8744233	6.2080932000000075	48.125806	7.02574359999994	M	M	VarGoats	Capgenes/IDELE/INRA	Pierre Martin, Danchin Coralie and Isabelle Palhiere	14.56	44.02	2.426	64477733	5245717	3359277	1191700	8604994
FRCH-LOR-0017	ERS4424842	not applicable	0	0	FRCH-LOR_FR-0017	Capra hircus	LOR	Lorraine	Europe	France	46.227638	2.213749000000007	Lorraine	48.8744233	6.2080932000000075	48.442366	7.19595800000001	M	M	VarGoats	Capgenes/IDELE/INRA	Pierre Martin, Danchin Coralie and Isabelle Palhiere	15.94	47.35	2.426	64788018	4689978	3661810	1134621	8351788
FRCH-LOR-0018	ERS4424843	not applicable	0	0	FRCH-LOR_FR-0018	Capra hircus	LOR	Lorraine	Europe	France	46.227638	2.213749000000007	Lorraine	48.8744233	6.2080932000000075	48.8637358	6.74372349999998	M	M	VarGoats	Capgenes/IDELE/INRA	Pierre Martin, Danchin Coralie and Isabelle Palhiere	18.22	52.65	2.422	64948824	4607709	3716075	1001819	8323784
FRCH-LOR-0019	ERS4424844	not applicable	0	0	FRCH-LOR_FR-0019	Capra hircus	LOR	Lorraine	Europe	France	46.227638	2.213749000000007	Lorraine	48.8744233	6.2080932000000075	45.7250789	1.28897879999999	M	M	VarGoats	Capgenes/IDELE/INRA	Pierre Martin, Danchin Coralie and Isabelle Palhiere	12.76	38.37	2.434	64858973	4584656	3652649	1178149	8237305
FRCH-LOR-0023	ERS4424845	not applicable	0	0	FRCH-LOR_FR-0023	Capra hircus	LOR	Lorraine	Europe	France	46.227638	2.213749000000007	Lorraine	48.8744233	6.2080932000000075	48.0963901999999	6.687905	M	M	VarGoats	Capgenes/IDELE/INRA	Pierre Martin, Danchin Coralie and Isabelle Palhiere	13.37	40.27	2.431	64747102	4531480	3699981	1295864	8231461
FRCH-LOR-0024	ERS4424846	not applicable	0	0	FRCH-LOR_FR-0024	Capra hircus	LOR	Lorraine	Europe	France	46.227638	2.213749000000007	Lorraine	48.8744233	6.2080932000000075	48.2925432	7.13341779999996	M	M	VarGoats	Capgenes/IDELE/INRA	Pierre Martin, Danchin Coralie and Isabelle Palhiere	14.39	43.34	2.428	64728523	4750780	3605405	1189719	8356185
FRCH-PTV-0031	ERS4424847	not applicable	0	0	FRCH-PTV_FR-0031	Capra hircus	PTV	Poitevine	Europe	France	46.227638	2.213749000000007	Poitou	45.903552	0.30918369999994866	45.4063893	0.146135299999969	M	M	VarGoats	Capgenes/IDELE/INRA	Pierre Martin, Danchin Coralie and Isabelle Palhiere	18.15	52.89	2.422	64903171	4511545	3753135	1106576	8264680
FRCH-PTV-0032	ERS4424848	not applicable	0	0	FRCH-PTV_FR-0032	Capra hircus	PTV	Poitevine	Europe	France	46.227638	2.213749000000007	Poitou	45.903552	0.30918369999994866	47.9273649999999	-0.186357000000043	M	M	VarGoats	Capgenes/IDELE/INRA	Pierre Martin, Danchin Coralie and Isabelle Palhiere	13.99	41.93	2.433	64721069	4944129	3504132	1105097	8448261
FRCH-PTV-0033	ERS4424849	not applicable	0	0	FRCH-PTV_FR-0033	Capra hircus	PTV	Poitevine	Europe	France	46.227638	2.213749000000007	Poitou	45.903552	0.30918369999994866	47.2097578	0.124408399999992	M	M	VarGoats	Capgenes/IDELE/INRA	Pierre Martin, Danchin Coralie and Isabelle Palhiere	16.45	48.67	2.426	64698661	4856076	3570706	1148984	8426782
FRCH-PTV-0034	ERS4424850	not applicable	0	0	FRCH-PTV_FR-0034	Capra hircus	PTV	Poitevine	Europe	France	46.227638	2.213749000000007	Poitou	45.903552	0.30918369999994866	49.1351819	-1.0505177	M	M	VarGoats	Capgenes/IDELE/INRA	Pierre Martin, Danchin Coralie and Isabelle Palhiere	17.50	51.23	2.423	64817533	4476763	3768614	1211517	8245377
FRCH-PTV-0035	ERS4424851	not applicable	0	0	FRCH-PTV_FR-0035	Capra hircus	PTV	Poitevine	Europe	France	46.227638	2.213749000000007	Poitou	45.903552	0.30918369999994866	46.264933	0.095890000000054	M	M	VarGoats	Capgenes/IDELE/INRA	Pierre Martin, Danchin Coralie and Isabelle Palhiere	15.31	45.53	2.428	64832264	4517881	3701012	1223270	8218893
FRCH-PTV-0036	ERS4424852	not applicable	0	0	FRCH-PTV_FR-0036	Capra hircus	PTV	Poitevine	Europe	France	46.227638	2.213749000000007	Poitou	45.903552	0.30918369999994866	47.8958907	-0.371067799999991	M	M	VarGoats	Capgenes/IDELE/INRA	Pierre Martin, Danchin Coralie and Isabelle Palhiere	16.66	49.17	2.426	64637864	5090320	3480389	1065854	8570709
FRCH-PTV-0037	ERS4424853	not applicable	0	0	FRCH-PTV_FR-0037	Capra hircus	PTV	Poitevine	Europe	France	46.227638	2.213749000000007	Poitou	45.903552	0.30918369999994866	46.264933	0.095890000000054	M	M	VarGoats	Capgenes/IDELE/INRA	Pierre Martin, Danchin Coralie and Isabelle Palhiere	16.51	48.85	2.42	64767733	4932325	3542140	1032229	8474465
FRCH-PTV-0039	ERS4424854	not applicable	0	0	FRCH-PTV_FR-0039	Capra hircus	PTV	Poitevine	Europe	France	46.227638	2.213749000000007	Poitou	45.903552	0.30918369999994866	46.2570069999999	0.732349900000031	M	M	VarGoats	Capgenes/IDELE/INRA	Pierre Martin, Danchin Coralie and Isabelle Palhiere	16.20	47.65	2.424	64727770	4784084	3603535	1159038	8387619
FRCH-PTV-0040	ERS4424855	not applicable	0	0	FRCH-PTV_FR-0040	Capra hircus	PTV	Poitevine	Europe	France	46.227638	2.213749000000007	Poitou	45.903552	0.30918369999994866	46.312363	0.932485000000042	M	M	VarGoats	Capgenes/IDELE/INRA	Pierre Martin, Danchin Coralie and Isabelle Palhiere	15.25	45.44	2.42	64749614	4681245	3659769	1183799	8341014
FRCH-PTV-0041	ERS4424856	not applicable	0	0	FRCH-PTV_FR-0041	Capra hircus	PTV	Poitevine	Europe	France	46.227638	2.213749000000007	Poitou	45.903552	0.30918369999994866	46.001376	1.02099099999998	M	M	VarGoats	Capgenes/IDELE/INRA	Pierre Martin, Danchin Coralie and Isabelle Palhiere	13.93	41.86	2.43	64668649	4880505	3525703	1199570	8406208
FRCH-PTV-0045	ERS4424857	not applicable	0	0	FRCH-PTV_FR-0045	Capra hircus	PTV	Poitevine	Europe	France	46.227638	2.213749000000007	Poitou	45.903552	0.30918369999994866	46.4714155	-0.567398899999943	M	M	VarGoats	Capgenes/IDELE/INRA	Pierre Martin, Danchin Coralie and Isabelle Palhiere	16.27	47.83	2.425	64988115	4010599	4001383	1274330	8011982
FRCH-PTV-0046	ERS4424858	not applicable	0	0	FRCH-PTV_FR-0046	Capra hircus	PTV	Poitevine	Europe	France	46.227638	2.213749000000007	Poitou	45.903552	0.30918369999994866	46.4714155	-0.567398899999943	F	F	VarGoats	Capgenes/IDELE/INRA	Pierre Martin, Danchin Coralie and Isabelle Palhiere	14.59	43.99	2.429	64513459	4967049	3482242	1311677	8449291
FRCH-PVC-0001	ERS4424859	FR_PVC0001	0	0	FRCH-PVC_FR-0001	Capra hircus	PVC	Provencale	Europe	France	46.227638	2.213749000000007	Provence	44.0144936	6.211643800000047	43.994934	5.73793599999999	M	M	VarGoats	Capgenes/IDELE/INRA	Pierre Martin, Danchin Coralie and Isabelle Palhiere	12.65	38.60	2.431	64440006	5310181	3306265	1217975	8616446
FRCH-PVC-0002	ERS4424860	FR_PVC0002	0	0	FRCH-PVC_FR-0002	Capra hircus	PVC	Provencale	Europe	France	46.227638	2.213749000000007	Provence	44.0144936	6.211643800000047	44.173966	5.91665399999999	M	M	VarGoats	Capgenes/IDELE/INRA	Pierre Martin, Danchin Coralie and Isabelle Palhiere	17.45	51.46	2.433	64423168	5500151	3260490	1090618	8760641
FRCH-PVC-0003	ERS4424861	FR_PVC0015	0	0	FRCH-PVC_FR-0003	Capra hircus	PVC	Provencale	Europe	France	46.227638	2.213749000000007	Provence	44.0144936	6.211643800000047	44.173966	5.91665399999999	F	F	VarGoats	Capgenes/IDELE/INRA	Pierre Martin, Danchin Coralie and Isabelle Palhiere	14.80	44.47	2.433	64278040	5305829	3327833	1362725	8633662
FRCH-PVC-0004	ERS4424862	FR_PVC0009	0	0	FRCH-PVC_FR-0004	Capra hircus	PVC	Provencale	Europe	France	46.227638	2.213749000000007	Provence	44.0144936	6.211643800000047	44.173452	5.68421699999999	M	M	VarGoats	Capgenes/IDELE/INRA	Pierre Martin, Danchin Coralie and Isabelle Palhiere	10.44	32.26	2.439	64430415	4946611	3372834	1524567	8319445
FRCH-PVC-0005	ERS4424863	FR_PVC0013	0	0	FRCH-PVC_FR-0005	Capra hircus	PVC	Provencale	Europe	France	46.227638	2.213749000000007	Provence	44.0144936	6.211643800000047	43.773024	6.32728710000003	M	M	VarGoats	Capgenes/IDELE/INRA	Pierre Martin, Danchin Coralie and Isabelle Palhiere	14.28	43.11	2.43	64422722	5433687	3265705	1152313	8699392
FRCH-PVC-0006	ERS4424864	FR_PVC0011	0	0	FRCH-PVC_FR-0006	Capra hircus	PVC	Provencale	Europe	France	46.227638	2.213749000000007	Provence	44.0144936	6.211643800000047	43.994934	5.73793599999999	F	F	VarGoats	Capgenes/IDELE/INRA	Pierre Martin, Danchin Coralie and Isabelle Palhiere	11.47	35.45	2.435	64248425	5405529	3182472	1438001	8588001
FRCH-PVC-0007	ERS4424865	FR_PVC0012	0	0	FRCH-PVC_FR-0007	Capra hircus	PVC	Provencale	Europe	France	46.227638	2.213749000000007	Provence	44.0144936	6.211643800000047	43.994934	5.73793599999999	F	F	VarGoats	Capgenes/IDELE/INRA	Pierre Martin, Danchin Coralie and Isabelle Palhiere	16.50	48.96	2.427	64277444	5362375	3343703	1290905	8706078
FRCH-PVC-0008	ERS4424866	FR_PVC0004	0	0	FRCH-PVC_FR-0008	Capra hircus	PVC	Provencale	Europe	France	46.227638	2.213749000000007	Provence	44.0144936	6.211643800000047	43.986689	6.04772300000001	F	F	VarGoats	Capgenes/IDELE/INRA	Pierre Martin, Danchin Coralie and Isabelle Palhiere	10.99	34.02	2.437	64345995	5252431	3262956	1413045	8515387
FRCH-PVC-0009	ERS4424867	FR_PVC0016	0	0	FRCH-PVC_FR-0009	Capra hircus	PVC	Provencale	Europe	France	46.227638	2.213749000000007	Provence	44.0144936	6.211643800000047	43.986689	6.04772300000001	M	M	VarGoats	Capgenes/IDELE/INRA	Pierre Martin, Danchin Coralie and Isabelle Palhiere	13.98	41.99	2.432	64610954	4896076	3538104	1229293	8434180
FRCH-PVC-0010	ERS4424868	FR_PVC0006	0	0	FRCH-PVC_FR-0010	Capra hircus	PVC	Provencale	Europe	France	46.227638	2.213749000000007	Provence	44.0144936	6.211643800000047	43.986689	6.04772300000001	F	F	VarGoats	Capgenes/IDELE/INRA	Pierre Martin, Danchin Coralie and Isabelle Palhiere	11.09	33.85	2.44	64647369	4617190	3566628	1443240	8183818
FRCH-PVC-0011	ERS4424869	FR_PVC0007	0	0	FRCH-PVC_FR-0011	Capra hircus	PVC	Provencale	Europe	France	46.227638	2.213749000000007	Provence	44.0144936	6.211643800000047	43.8675836	4.08502499999997	M	M	VarGoats	Capgenes/IDELE/INRA	Pierre Martin, Danchin Coralie and Isabelle Palhiere	9.99	31.00	2.44	64549753	4953126	3343689	1427859	8296815
FRCH-PVC-0012	ERS4424870	FR_PVC0017	0	0	FRCH-PVC_FR-0012	Capra hircus	PVC	Provencale	Europe	France	46.227638	2.213749000000007	Provence	44.0144936	6.211643800000047	44.2174384	4.75088430000005	M	M	VarGoats	Capgenes/IDELE/INRA	Pierre Martin, Danchin Coralie and Isabelle Palhiere	10.71	33.06	2.443	64453752	4916181	3380273	1524221	8296454
FRCH-PVC-0020	ERS4424871	not applicable	0	0	FRCH-PVC_FR-0020	Capra hircus	PVC	Provencale	Europe	France	46.227638	2.213749000000007	Provence	44.0144936	6.211643800000047	43.986689	6.04772300000001	F	F	VarGoats	Capgenes/IDELE/INRA	Pierre Martin, Danchin Coralie and Isabelle Palhiere	15.39	46.39	2.43	64207083	5587067	3241693	1238584	8828760
FRCH-PVC-0024	ERS4424872	not applicable	0	0	FRCH-PVC_FR-0024	Capra hircus	PVC	Provencale	Europe	France	46.227638	2.213749000000007	Provence	44.0144936	6.211643800000047	44.173966	5.91665399999999	F	F	VarGoats	Capgenes/IDELE/INRA	Pierre Martin, Danchin Coralie and Isabelle Palhiere	13.28	40.72	2.43	64239446	5441892	3236841	1356248	8678733
FRCH-PVC-0026	ERS4424873	not applicable	0	0	FRCH-PVC_FR-0026	Capra hircus	PVC	Provencale	Europe	France	46.227638	2.213749000000007	Provence	44.0144936	6.211643800000047	43.994934	5.73793599999999	M	M	VarGoats	Capgenes/IDELE/INRA	Pierre Martin, Danchin Coralie and Isabelle Palhiere	15.19	45.60	2.422	64525592	5379025	3307116	1062694	8686141
FRCH-PYR-0001	ERS4424874	FR_PYR0002	0	0	FRCH-PYR_FR-0001	Capra hircus	PYR	Pyrenees	Europe	France	46.227638	2.213749000000007	Pyrenees	42.837590015178726	0.49581880624998576	47.2154819999999	-1.56080889999998	F	F	VarGoats	Capgenes/IDELE/INRA	Pierre Martin, Danchin Coralie and Isabelle Palhiere	19.41	56.48	2.423	64477946	5241880	3339307	1215294	8581187
FRCH-PYR-0002	ERS4424875	FR_PYR0003	0	0	FRCH-PYR_FR-0002	Capra hircus	PYR	Pyrenees	Europe	France	46.227638	2.213749000000007	Pyrenees	42.837590015178726	0.49581880624998576	42.9450049999999	1.02745500000003	M	M	VarGoats	Capgenes/IDELE/INRA	Pierre Martin, Danchin Coralie and Isabelle Palhiere	9.35	29.17	2.441	64743725	4566506	3430575	1533621	7997081
FRCH-PYR-0003	ERS4424876	FR_PYR0005	0	0	FRCH-PYR_FR-0003	Capra hircus	PYR	Pyrenees	Europe	France	46.227638	2.213749000000007	Pyrenees	42.837590015178726	0.49581880624998576	42.768346	1.518729	M	M	VarGoats	Capgenes/IDELE/INRA	Pierre Martin, Danchin Coralie and Isabelle Palhiere	12.11	37.06	2.432	64697186	5022125	3328937	1226179	8351062
FRCH-PYR-0004	ERS4424877	FR_PYR0006	0	0	FRCH-PYR_FR-0004	Capra hircus	PYR	Pyrenees	Europe	France	46.227638	2.213749000000007	Pyrenees	42.837590015178726	0.49581880624998576	43.3181708	1.17837150000002	M	M	VarGoats	Capgenes/IDELE/INRA	Pierre Martin, Danchin Coralie and Isabelle Palhiere	10.24	31.64	2.439	64720934	4566594	3465769	1521130	8032363
FRCH-PYR-0005	ERS4424878	FR_PYR0007	0	0	FRCH-PYR_FR-0005	Capra hircus	PYR	Pyrenees	Europe	France	46.227638	2.213749000000007	Pyrenees	42.837590015178726	0.49581880624998576	43.093627	1.04438900000002	M	M	VarGoats	Capgenes/IDELE/INRA	Pierre Martin, Danchin Coralie and Isabelle Palhiere	8.55	26.83	2.443	64627501	4481896	3409342	1755688	7891238
FRCH-PYR-0006	ERS4424879	FR_PYR0009	0	0	FRCH-PYR_FR-0006	Capra hircus	PYR	Pyrenees	Europe	France	46.227638	2.213749000000007	Pyrenees	42.837590015178726	0.49581880624998576	42.900773	0.617576999999983	F	F	VarGoats	Capgenes/IDELE/INRA	Pierre Martin, Danchin Coralie and Isabelle Palhiere	9.62	30.02	2.441	64582730	4801336	3297924	1592437	8099260
FRCH-PYR-0007	ERS4424880	FR_PYR0010	0	1	FRCH-PYR_FR-0007	Capra hircus	PYR	Pyrenees	Europe	France	46.227638	2.213749000000007	Pyrenees	42.837590015178726	0.49581880624998576	44.7715289	-0.602873499999987	M	M	VarGoats	Capgenes/IDELE/INRA	Pierre Martin, Danchin Coralie and Isabelle Palhiere	10.41	32.11	2.436	64664163	4886254	3307717	1416293	8193971
FRCH-PYR-0008	ERS4424881	FR_PYR0011	0	0	FRCH-PYR_FR-0008	Capra hircus	PYR	Pyrenees	Europe	France	46.227638	2.213749000000007	Pyrenees	42.837590015178726	0.49581880624998576	44.980644	0.016385000000014	M	M	VarGoats	Capgenes/IDELE/INRA	Pierre Martin, Danchin Coralie and Isabelle Palhiere	12.38	37.50	2.438	64859016	4680852	3497715	1236844	8178567
FRCH-PYR-0009	ERS4424882	FR_PYR0012	1	0	FRCH-PYR_FR-0009	Capra hircus	PYR	Pyrenees	Europe	France	46.227638	2.213749000000007	Pyrenees	42.837590015178726	0.49581880624998576	44.980644	0.016385000000014	M	M	VarGoats	Capgenes/IDELE/INRA	Pierre Martin, Danchin Coralie and Isabelle Palhiere	7.71	23.48	2.446	64791868	3413094	3809889	2259576	7222983
FRCH-PYR-0010	ERS4424883	FR_PYR0013	0	0	FRCH-PYR_FR-0010	Capra hircus	PYR	Pyrenees	Europe	France	46.227638	2.213749000000007	Pyrenees	42.837590015178726	0.49581880624998576	44.7715289	-0.602873499999987	M	M	VarGoats	Capgenes/IDELE/INRA	Pierre Martin, Danchin Coralie and Isabelle Palhiere	13.10	39.86	2.433	64543867	5250212	3219809	1260539	8470021
FRCH-PYR-0011	ERS4424884	FR_PYR0020	0	0	FRCH-PYR_FR-0011	Capra hircus	PYR	Pyrenees	Europe	France	46.227638	2.213749000000007	Pyrenees	42.837590015178726	0.49581880624998576	43.319594	-0.506959000000051	M	M	VarGoats	Capgenes/IDELE/INRA	Pierre Martin, Danchin Coralie and Isabelle Palhiere	9.49	29.58	2.436	64695947	4598411	3422149	1557920	8020560
FRCH-PYR-0012	ERS4424885	FR_PYR0021	0	0	FRCH-PYR_FR-0012	Capra hircus	PYR	Pyrenees	Europe	France	46.227638	2.213749000000007	Pyrenees	42.837590015178726	0.49581880624998576	43.048254	-0.757748999999989	M	M	VarGoats	Capgenes/IDELE/INRA	Pierre Martin, Danchin Coralie and Isabelle Palhiere	14.15	40.92	2.431	64927400	4776938	3330157	1239932	8107095
FRCH-PYR-0013	ERS4424886	FR_PYR0025	0	0	FRCH-PYR_FR-0013	Capra hircus	PYR	Pyrenees	Europe	France	46.227638	2.213749000000007	Pyrenees	42.837590015178726	0.49581880624998576	43.4252781	-0.491027700000017	F	F	VarGoats	Capgenes/IDELE/INRA	Pierre Martin, Danchin Coralie and Isabelle Palhiere	9.85	30.76	2.441	64602137	4642108	3414597	1615585	8056705
FRCH-PYR-0014	ERS4424887	FR_PYR0026	0	0	FRCH-PYR_FR-0014	Capra hircus	PYR	Pyrenees	Europe	France	46.227638	2.213749000000007	Pyrenees	42.837590015178726	0.49581880624998576	43.260079	-0.931390999999962	M	M	VarGoats	Capgenes/IDELE/INRA	Pierre Martin, Danchin Coralie and Isabelle Palhiere	11.82	36.21	2.434	64588656	4971769	3336415	1377587	8308184
FRCH-PYR-0015	ERS4424888	FR_PYR0027	0	0	FRCH-PYR_FR-0015	Capra hircus	PYR	Pyrenees	Europe	France	46.227638	2.213749000000007	Pyrenees	42.837590015178726	0.49581880624998576	43.1479585	-0.49220420000006	M	M	VarGoats	Capgenes/IDELE/INRA	Pierre Martin, Danchin Coralie and Isabelle Palhiere	10.52	32.61	2.439	64711758	4674189	3427354	1461126	8101543
FRCH-ROV-0001	ERS4424889	not applicable	0	0	FRCH-ROV_FR-0001	Capra hircus	ROV	Rove	Europe	France	46.227638	2.213749000000007	Southern provence	43.369912	5.252997999999934	43.7000039	4.94775530000004	M	M	VarGoats	Capgenes/IDELE/INRA	Pierre Martin, Danchin Coralie and Isabelle Palhiere	15.25	45.85	2.426	64552980	5409552	3278986	1032909	8688538
FRCH-ROV-0002	ERS4424890	not applicable	0	0	FRCH-ROV_FR-0002	Capra hircus	ROV	Rove	Europe	France	46.227638	2.213749000000007	Southern provence	43.369912	5.252997999999934	43.708865	5.28974700000003	M	M	VarGoats	Capgenes/IDELE/INRA	Pierre Martin, Danchin Coralie and Isabelle Palhiere	14.74	44.34	2.429	64608858	5167259	3415393	1082917	8582652
FRCH-ROV-0004	ERS4424891	not applicable	0	0	FRCH-ROV_FR-0004	Capra hircus	ROV	Rove	Europe	France	46.227638	2.213749000000007	Southern provence	43.369912	5.252997999999934	43.708865	5.28974700000003	M	M	VarGoats	Capgenes/IDELE/INRA	Pierre Martin, Danchin Coralie and Isabelle Palhiere	15.24	45.67	2.429	64610981	5299372	3324358	1039716	8623730
FRCH-ROV-0005	ERS4424892	not applicable	0	0	FRCH-ROV_FR-0005	Capra hircus	ROV	Rove	Europe	France	46.227638	2.213749000000007	Southern provence	43.369912	5.252997999999934	43.7000039	4.94775530000004	M	M	VarGoats	Capgenes/IDELE/INRA	Pierre Martin, Danchin Coralie and Isabelle Palhiere	14.82	44.65	2.432	64557291	5214362	3359598	1143176	8573960
FRCH-ROV-0006	ERS4424893	not applicable	0	0	FRCH-ROV_FR-0006	Capra hircus	ROV	Rove	Europe	France	46.227638	2.213749000000007	Southern provence	43.369912	5.252997999999934	44.3266994	6.80747329999997	M	M	VarGoats	Capgenes/IDELE/INRA	Pierre Martin, Danchin Coralie and Isabelle Palhiere	15.18	45.63	2.431	64581830	5254718	3349006	1088873	8603724
FRCH-ROV-0007	ERS4424894	not applicable	0	0	FRCH-ROV_FR-0007	Capra hircus	ROV	Rove	Europe	France	46.227638	2.213749000000007	Southern provence	43.369912	5.252997999999934	43.3731267	5.26712040000006	M	M	VarGoats	Capgenes/IDELE/INRA	Pierre Martin, Danchin Coralie and Isabelle Palhiere	18.53	54.18	2.424	64569241	5318338	3392420	994428	8710758
FRCH-ROV-0009	ERS4424895	not applicable	0	0	FRCH-ROV_FR-0009	Capra hircus	ROV	Rove	Europe	France	46.227638	2.213749000000007	Southern provence	43.369912	5.252997999999934	43.3731267	5.26712040000006	M	M	VarGoats	Capgenes/IDELE/INRA	Pierre Martin, Danchin Coralie and Isabelle Palhiere	16.13	47.44	2.428	65068827	4183372	3904474	1117754	8087846
FRCH-ROV-0010	ERS4424896	not applicable	0	0	FRCH-ROV_FR-0010	Capra hircus	ROV	Rove	Europe	France	46.227638	2.213749000000007	Southern provence	43.369912	5.252997999999934	43.3731267	5.26712040000006	M	M	VarGoats	Capgenes/IDELE/INRA	Pierre Martin, Danchin Coralie and Isabelle Palhiere	16.34	48.40	2.422	64867661	4813371	3587010	1006385	8400381
FRCH-ROV-0011	ERS4424897	not applicable	0	0	FRCH-ROV_FR-0011	Capra hircus	ROV	Rove	Europe	France	46.227638	2.213749000000007	Southern provence	43.369912	5.252997999999934	43.3731267	5.26712040000006	M	M	VarGoats	Capgenes/IDELE/INRA	Pierre Martin, Danchin Coralie and Isabelle Palhiere	18.49	53.64	2.421	64855631	4416211	3834169	1168416	8250380
FRCH-ROV-0012	ERS4424898	not applicable	0	0	FRCH-ROV_FR-0012	Capra hircus	ROV	Rove	Europe	France	46.227638	2.213749000000007	Southern provence	43.369912	5.252997999999934	43.3731267	5.26712040000006	M	M	VarGoats	Capgenes/IDELE/INRA	Pierre Martin, Danchin Coralie and Isabelle Palhiere	16.04	47.76	2.419	64543457	5450697	3300966	979307	8751663
FRCH-ROV-0013	ERS4424899	not applicable	0	0	FRCH-ROV_FR-0013	Capra hircus	ROV	Rove	Europe	France	46.227638	2.213749000000007	Southern provence	43.369912	5.252997999999934	43.374043	5.13343299999996	M	M	VarGoats	Capgenes/IDELE/INRA	Pierre Martin, Danchin Coralie and Isabelle Palhiere	16.06	47.74	2.427	64541203	5359696	3310580	1062948	8670276
FRCH-SA-0001	ERS423494	not applicable	0	0	FRCH-SAA_FR-0042	Capra hircus	SAA	Saanen	Europe	France	46.227638	2.213749000000007	French-Swiss Alps	45.92270472372127	7.043626797265688	46.584855	-0.328575000000001	F	F	NEXTGEN	INRA	Isabelle Palhiere	12.74	38.49	2.452	64082476	5039625	3330135	1822191	8369760
FRCH-SA-0002	ERS423495	not applicable	0	0	FRCH-SAA_FR-0043	Capra hircus	SAA	Saanen	Europe	France	46.227638	2.213749000000007	French-Swiss Alps	45.92270472372127	7.043626797265688	47.712593	-0.719736000000012	F	F	NEXTGEN	INRA	Isabelle Palhiere	12.36	37.69	2.45	64228096	5124507	3308853	1612971	8433360
FRCH-SAA-0002	ERS4386209	FR_SAA0061	0	0	FRCH-SAA_FR-0002	Capra hircus	SAA	Saanen	Europe	France	46.227638	2.213749000000007	French-Swiss Alps	45.92270472372127	7.043626797265688	46.1510535	0.409826199999998	M	M	CAPRISNP	Capgenes/IDELE/INRA	Pierre Martin, Danchin Coralie and Isabelle Palhiere	7.39	22.11	2.441	63254814	3922646	3293301	3803666	7215947
FRCH-SAA-0003	ERS4386210	not applicable	0	0	FRCH-SAA_FR-0003	Capra hircus	SAA	Saanen	Europe	France	46.227638	2.213749000000007	French-Swiss Alps	45.92270472372127	7.043626797265688	46.081708	0.090517999999975	M	M	CAPRISNP	Capgenes/IDELE/INRA	Pierre Martin, Danchin Coralie and Isabelle Palhiere	7.23	21.76	2.46	63483789	4226308	3276132	3288198	7502440
FRCH-SAA-0007	ERS4386214	FR_SAA0066	0	0	FRCH-SAA_FR-0007	Capra hircus	SAA	Saanen	Europe	France	46.227638	2.213749000000007	French-Swiss Alps	45.92270472372127	7.043626797265688	46.926364	-0.623526999999967	M	M	CAPRISNP	Capgenes/IDELE/INRA	Pierre Martin, Danchin Coralie and Isabelle Palhiere	5.45	17.21	2.435	61488113	3080595	3140084	6565635	6220679
FRCH-SAA-0008	ERS4386215	not applicable	0	0	FRCH-SAA_FR-0008	Capra hircus	SAA	Saanen	Europe	France	46.227638	2.213749000000007	French-Swiss Alps	45.92270472372127	7.043626797265688	46.543415	-0.378632000000039	M	M	CAPRISNP	Capgenes/IDELE/INRA	Pierre Martin, Danchin Coralie and Isabelle Palhiere	9.68	29.88	2.469	63705273	4710906	3327459	2530789	8038365
FRCH-SAA-0009	ERS4386216	not applicable	0	0	FRCH-SAA_FR-0009	Capra hircus	SAA	Saanen	Europe	France	46.227638	2.213749000000007	French-Swiss Alps	45.92270472372127	7.043626797265688	46.1316313	-0.30838940000001	M	M	CAPRISNP	Capgenes/IDELE/INRA	Pierre Martin, Danchin Coralie and Isabelle Palhiere	6.49	17.94	2.48	63246523	3863650	3254980	3909274	7118630
FRCH-SAA-0012	ERS4424900	not applicable	0	0	FRCH-SAA_FR-0012	Capra hircus	SAA	Saanen	Europe	France	46.227638	2.213749000000007	French-Swiss Alps	45.92270472372127	7.043626797265688	45.157927	4.76164900000003	M	M	VarGoats	Capgenes/IDELE/INRA	Pierre Martin, Danchin Coralie and Isabelle Palhiere	8.92	26.42	2.449	64764484	4388184	3444248	1677511	7832432
FRCH-SAA-0013	ERS4424901	not applicable	0	0	FRCH-SAA_FR-0013	Capra hircus	SAA	Saanen	Europe	France	46.227638	2.213749000000007	French-Swiss Alps	45.92270472372127	7.043626797265688	45.9204446	0.135634399999958	M	M	VarGoats	Capgenes/IDELE/INRA	Pierre Martin, Danchin Coralie and Isabelle Palhiere	14.23	42.83	2.445	64177380	5079469	3395227	1622351	8474696
FRCH-SAA-0014	ERS4424902	not applicable	0	0	FRCH-SAA_FR-0014	Capra hircus	SAA	Saanen	Europe	France	46.227638	2.213749000000007	French-Swiss Alps	45.92270472372127	7.043626797265688	45.9584118999999	0.161388600000009	M	M	VarGoats	Capgenes/IDELE/INRA	Pierre Martin, Danchin Coralie and Isabelle Palhiere	13.92	41.51	2.43	64515728	5117998	3414538	1226163	8532536
FRCH-SAA-0015	ERS4424903	not applicable	0	0	FRCH-SAA_FR-0015	Capra hircus	SAA	Saanen	Europe	France	46.227638	2.213749000000007	French-Swiss Alps	45.92270472372127	7.043626797265688	44.715615	5.05735400000003	M	M	VarGoats	Capgenes/IDELE/INRA	Pierre Martin, Danchin Coralie and Isabelle Palhiere	10.83	32.06	2.439	64717831	4746107	3449431	1361058	8195538
FRCH-SAA-0016	ERS4424904	not applicable	0	0	FRCH-SAA_FR-0016	Capra hircus	SAA	Saanen	Europe	France	46.227638	2.213749000000007	French-Swiss Alps	45.92270472372127	7.043626797265688	44.703062	5.01652799999999	M	M	VarGoats	Capgenes/IDELE/INRA	Pierre Martin, Danchin Coralie and Isabelle Palhiere	9.03	27.94	2.442	64671559	4594827	3470098	1537943	8064925
FRCH-SAA-0017	ERS4424905	not applicable	0	0	FRCH-SAA_FR-0017	Capra hircus	SAA	Saanen	Europe	France	46.227638	2.213749000000007	French-Swiss Alps	45.92270472372127	7.043626797265688	47.712593	-0.719736000000011	M	M	VarGoats	Capgenes/IDELE/INRA	Pierre Martin, Danchin Coralie and Isabelle Palhiere	12.62	37.90	2.432	64556069	5087294	3408099	1222965	8495393
FRCH-SAA-0018	ERS4424906	not applicable	0	0	FRCH-SAA_FR-0018	Capra hircus	SAA	Saanen	Europe	France	46.227638	2.213749000000007	French-Swiss Alps	45.92270472372127	7.043626797265688	46.7804969	0.954867000000035	M	M	VarGoats	Capgenes/IDELE/INRA	Pierre Martin, Danchin Coralie and Isabelle Palhiere	10.14	31.27	2.457	64167936	4625372	3442718	2038401	8068090
FRCH-SAA-0019	ERS4424907	not applicable	0	0	FRCH-SAA_FR-0019	Capra hircus	SAA	Saanen	Europe	France	46.227638	2.213749000000007	French-Swiss Alps	45.92270472372127	7.043626797265688	47.3857625	1.24847469999997	M	M	VarGoats	Capgenes/IDELE/INRA	Pierre Martin, Danchin Coralie and Isabelle Palhiere	10.85	33.39	2.455	64042826	4894079	3328615	2008907	8222694
FRCH-SAA-0021	ERS4424908	not applicable	0	0	FRCH-SAA_FR-0021	Capra hircus	SAA	Saanen	Europe	France	46.227638	2.213749000000007	French-Swiss Alps	45.92270472372127	7.043626797265688	47.011446	-0.246153999999933	M	M	VarGoats	Capgenes/IDELE/INRA	Pierre Martin, Danchin Coralie and Isabelle Palhiere	9.45	29.03	2.443	64600231	4755420	3396450	1522326	8151870
FRCH-SAA-0022	ERS4424909	not applicable	0	0	FRCH-SAA_FR-0022	Capra hircus	SAA	Saanen	Europe	France	46.227638	2.213749000000007	French-Swiss Alps	45.92270472372127	7.043626797265688	46.6670245	-0.72734760000003	M	M	VarGoats	Capgenes/IDELE/INRA	Pierre Martin, Danchin Coralie and Isabelle Palhiere	10.65	31.56	2.442	64738976	4730560	3425381	1379510	8155941
FRCH-SAA-0023	ERS4424910	not applicable	0	0	FRCH-SAA_FR-0023	Capra hircus	SAA	Saanen	Europe	France	46.227638	2.213749000000007	French-Swiss Alps	45.92270472372127	7.043626797265688	46.2414257999999	4.57371880000005	M	M	VarGoats	Capgenes/IDELE/INRA	Pierre Martin, Danchin Coralie and Isabelle Palhiere	10.51	32.17	2.443	64655966	4781617	3452623	1384221	8234240
FRCH-SAA-0026	ERS4424911	not applicable	0	0	FRCH-SAA_FR-0026	Capra hircus	SAA	Saanen	Europe	France	46.227638	2.213749000000007	French-Swiss Alps	45.92270472372127	7.043626797265688	46.278841	-0.309665999999992	M	M	VarGoats	Capgenes/IDELE/INRA	Pierre Martin, Danchin Coralie and Isabelle Palhiere	8.57	25.78	2.453	64842615	4251638	3448866	1731308	7700504
FRCH-SAA-0027	ERS4424912	not applicable	0	0	FRCH-SAA_FR-0027	Capra hircus	SAA	Saanen	Europe	France	46.227638	2.213749000000007	French-Swiss Alps	45.92270472372127	7.043626797265688	46.9614082	-0.435312100000032	M	M	VarGoats	Capgenes/IDELE/INRA	Pierre Martin, Danchin Coralie and Isabelle Palhiere	10.45	32.17	2.438	64467480	4862103	3428166	1516678	8290269
FRCH-SAA-0028	ERS4424913	not applicable	0	0	FRCH-SAA_FR-0028	Capra hircus	SAA	Saanen	Europe	France	46.227638	2.213749000000007	French-Swiss Alps	45.92270472372127	7.043626797265688	46.707771	-0.392143000000032	M	M	VarGoats	Capgenes/IDELE/INRA	Pierre Martin, Danchin Coralie and Isabelle Palhiere	9.48	29.05	2.443	64657690	4623722	3455317	1537698	8079039
FRCH-SAA-0029	ERS4424914	not applicable	0	0	FRCH-SAA_FR-0029	Capra hircus	SAA	Saanen	Europe	France	46.227638	2.213749000000007	French-Swiss Alps	45.92270472372127	7.043626797265688	46.718838	-0.640607000000045	M	M	VarGoats	Capgenes/IDELE/INRA	Pierre Martin, Danchin Coralie and Isabelle Palhiere	8.99	28.01	2.459	63993340	4395987	3440111	2444989	7836098
FRCH-SAA-0030	ERS4424915	FR_SAA0032	0	0	FRCH-SAA_FR-0030	Capra hircus	SAA	Saanen	Europe	France	46.227638	2.213749000000007	French-Swiss Alps	45.92270472372127	7.043626797265688	46.876332	-0.545031999999992	M	M	VarGoats	Capgenes/IDELE/INRA	Pierre Martin, Danchin Coralie and Isabelle Palhiere	5.73	18.03	2.453	64327958	3473416	3470113	3002940	6943529
FRCH-SAA-0031	ERS4424916	not applicable	0	0	FRCH-SAA_FR-0031	Capra hircus	SAA	Saanen	Europe	France	46.227638	2.213749000000007	French-Swiss Alps	45.92270472372127	7.043626797265688	46.5978555	-1.69898999999998	M	M	VarGoats	Capgenes/IDELE/INRA	Pierre Martin, Danchin Coralie and Isabelle Palhiere	11.04	33.59	2.436	64593977	5027231	3377777	1275442	8405008
FRCH-SAA-0032	ERS4424917	not applicable	0	0	FRCH-SAA_FR-0032	Capra hircus	SAA	Saanen	Europe	France	46.227638	2.213749000000007	French-Swiss Alps	45.92270472372127	7.043626797265688	46.5978555	-1.69898999999998	M	M	VarGoats	Capgenes/IDELE/INRA	Pierre Martin, Danchin Coralie and Isabelle Palhiere	12.90	39.17	2.432	64530106	5102032	3445099	1197190	8547131
FRCH-SAA-0034	ERS4424918	not applicable	0	0	FRCH-SAA_FR-0034	Capra hircus	SAA	Saanen	Europe	France	46.227638	2.213749000000007	French-Swiss Alps	45.92270472372127	7.043626797265688	46.193976	0.237856999999962	M	M	VarGoats	Capgenes/IDELE/INRA	Pierre Martin, Danchin Coralie and Isabelle Palhiere	14.35	43.33	2.443	64265110	5288303	3337629	1383385	8625932
FRCH-SAA-0035	ERS4424919	not applicable	0	0	FRCH-SAA_FR-0035	Capra hircus	SAA	Saanen	Europe	France	46.227638	2.213749000000007	French-Swiss Alps	45.92270472372127	7.043626797265688	46.8784139	-0.88005099999998	M	M	VarGoats	Capgenes/IDELE/INRA	Pierre Martin, Danchin Coralie and Isabelle Palhiere	12.37	37.69	2.432	64416435	5152522	3387270	1318200	8539792
FRCH-SAA-0036	ERS4424920	not applicable	0	0	FRCH-SAA_FR-0036	Capra hircus	SAA	Saanen	Europe	France	46.227638	2.213749000000007	French-Swiss Alps	45.92270472372127	7.043626797265688	46.4082427	1.46627119999993	M	M	VarGoats	Capgenes/IDELE/INRA	Pierre Martin, Danchin Coralie and Isabelle Palhiere	10.10	31.08	2.439	64551829	4846618	3422336	1453644	8268954
FRCH-SAA-0037	ERS4424921	not applicable	0	0	FRCH-SAA_FR-0037	Capra hircus	SAA	Saanen	Europe	France	46.227638	2.213749000000007	French-Swiss Alps	45.92270472372127	7.043626797265688	45.9204446	0.135634399999958	M	M	VarGoats	Capgenes/IDELE/INRA	Pierre Martin, Danchin Coralie and Isabelle Palhiere	15.24	45.75	2.443	64176535	5248100	3374043	1475749	8622143
FRCH-SAA-0038	ERS4424922	not applicable	0	0	FRCH-SAA_FR-0038	Capra hircus	SAA	Saanen	Europe	France	46.227638	2.213749000000007	French-Swiss Alps	45.92270472372127	7.043626797265688	46.720912	-0.027304800000024	M	M	VarGoats	Capgenes/IDELE/INRA	Pierre Martin, Danchin Coralie and Isabelle Palhiere	13.94	42.33	2.428	64482636	5251627	3362705	1177459	8614332
FRCH-SAA-0039	ERS4424923	not applicable	0	0	FRCH-SAA_FR-0039	Capra hircus	SAA	Saanen	Europe	France	46.227638	2.213749000000007	French-Swiss Alps	45.92270472372127	7.043626797265688	46.6884327	-0.073104300000068	M	M	VarGoats	Capgenes/IDELE/INRA	Pierre Martin, Danchin Coralie and Isabelle Palhiere	13.66	41.22	2.429	64561831	5023859	3480873	1207864	8504732
FRCH-SAA-0040	ERS4424924	not applicable	0	0	FRCH-SAA_FR-0040	Capra hircus	SAA	Saanen	Europe	France	46.227638	2.213749000000007	French-Swiss Alps	45.92270472372127	7.043626797265688	44.428942	3.58446400000002	M	M	VarGoats	Capgenes/IDELE/INRA	Pierre Martin, Danchin Coralie and Isabelle Palhiere	14.36	43.40	2.439	64514985	5142822	3406889	1209731	8549711
FRCH-SAA-0041	ERS4424925	not applicable	0	0	FRCH-SAA_FR-0041	Capra hircus	SAA	Saanen	Europe	France	46.227638	2.213749000000007	French-Swiss Alps	45.92270472372127	7.043626797265688	46.810981	-0.038434000000052	M	M	VarGoats	Capgenes/IDELE/INRA	Pierre Martin, Danchin Coralie and Isabelle Palhiere	16.30	48.35	2.43	64493564	5231495	3424503	1124865	8655998
FRCH-SAV-0001	ERS4424926	not applicable	0	0	FRCH-SAV_FR-0001	Capra hircus	SAV	Savoie	Europe	France	46.227638	2.213749000000007	Savoie	45.4932045	6.472399999999993	46.2012031999999	5.4097418	F	F	VarGoats	Capgenes/IDELE/INRA	Pierre Martin, Danchin Coralie and Isabelle Palhiere	18.38	53.93	2.428	64342880	5415787	3308011	1207749	8723798
FRCH-SAV-0002	ERS4424927	not applicable	0	0	FRCH-SAV_FR-0002	Capra hircus	SAV	Savoie	Europe	France	46.227638	2.213749000000007	Savoie	45.4932045	6.472399999999993	46.0266978999999	5.92778150000003	F	F	VarGoats	Capgenes/IDELE/INRA	Pierre Martin, Danchin Coralie and Isabelle Palhiere	13.92	42.15	2.436	64411045	5281764	3319320	1262298	8601084
FRCH-SAV-0004	ERS4424928	not applicable	0	0	FRCH-SAV_FR-0004	Capra hircus	SAV	Savoie	Europe	France	46.227638	2.213749000000007	Savoie	45.4932045	6.472399999999993	46.0266978999999	5.92778150000003	F	F	VarGoats	Capgenes/IDELE/INRA	Pierre Martin, Danchin Coralie and Isabelle Palhiere	14.18	42.71	2.428	64466072	5125159	3416033	1267163	8541192
FRCH-SAV-0005	ERS4424929	not applicable	0	0	FRCH-SAV_FR-0005	Capra hircus	SAV	Savoie	Europe	France	46.227638	2.213749000000007	Savoie	45.4932045	6.472399999999993	45.8646774	6.0811304	F	F	VarGoats	Capgenes/IDELE/INRA	Pierre Martin, Danchin Coralie and Isabelle Palhiere	16.85	49.92	2.43	64372763	5479201	3271740	1150723	8750941
FRCH-SAV-0007	ERS4424930	not applicable	0	0	FRCH-SAV_FR-0007	Capra hircus	SAV	Savoie	Europe	France	46.227638	2.213749000000007	Savoie	45.4932045	6.472399999999993	45.8646774	6.0811304	F	F	VarGoats	Capgenes/IDELE/INRA	Pierre Martin, Danchin Coralie and Isabelle Palhiere	14.83	44.68	2.431	64323977	5261932	3341619	1346899	8603551
FRCH-SAV-0008	ERS4424931	not applicable	0	0	FRCH-SAV_FR-0008	Capra hircus	SAV	Savoie	Europe	France	46.227638	2.213749000000007	Savoie	45.4932045	6.472399999999993	45.907333	6.36527799999998	F	F	VarGoats	Capgenes/IDELE/INRA	Pierre Martin, Danchin Coralie and Isabelle Palhiere	16.93	50.25	2.425	64380965	5542405	3243022	1108035	8785427
FRCH-SAV-0010	ERS4424932	not applicable	0	0	FRCH-SAV_FR-0010	Capra hircus	SAV	Savoie	Europe	France	46.227638	2.213749000000007	Savoie	45.4932045	6.472399999999993	45.802781	6.34000200000002	F	F	VarGoats	Capgenes/IDELE/INRA	Pierre Martin, Danchin Coralie and Isabelle Palhiere	16.15	47.89	2.423	64525924	4922316	3530482	1295705	8452798
FRCH-SAV-0011	ERS4424933	not applicable	0	0	FRCH-SAV_FR-0011	Capra hircus	SAV	Savoie	Europe	France	46.227638	2.213749000000007	Savoie	45.4932045	6.472399999999993	45.7007927	6.30960079999999	F	F	VarGoats	Capgenes/IDELE/INRA	Pierre Martin, Danchin Coralie and Isabelle Palhiere	18.15	53.65	2.424	64271515	5580002	3242519	1180391	8822521
FRCH-SAV-0012	ERS4424934	not applicable	0	0	FRCH-SAV_FR-0012	Capra hircus	SAV	Savoie	Europe	France	46.227638	2.213749000000007	Savoie	45.4932045	6.472399999999993	45.7007927	6.30960079999999	F	F	VarGoats	Capgenes/IDELE/INRA	Pierre Martin, Danchin Coralie and Isabelle Palhiere	12.05	37.03	2.437	64392514	5265666	3280233	1336014	8545899
FRCH-SAV-0013	ERS4424935	not applicable	0	0	FRCH-SAV_FR-0013	Capra hircus	SAV	Savoie	Europe	France	46.227638	2.213749000000007	Savoie	45.4932045	6.472399999999993	45.720733	6.31315789999996	F	F	VarGoats	Capgenes/IDELE/INRA	Pierre Martin, Danchin Coralie and Isabelle Palhiere	16.55	48.99	2.428	64383173	5452745	3255150	1183359	8707895
FRCH-SAV-0015	ERS4424936	not applicable	0	0	FRCH-SAV_FR-0015	Capra hircus	SAV	Savoie	Europe	France	46.227638	2.213749000000007	Savoie	45.4932045	6.472399999999993	45.720733	6.31315789999996	M	M	VarGoats	Capgenes/IDELE/INRA	Pierre Martin, Danchin Coralie and Isabelle Palhiere	16.16	48.06	2.429	64514292	5324475	3357375	1078285	8681850
FRCH-SAV-0017	ERS4424937	not applicable	0	0	FRCH-SAV_FR-0017	Capra hircus	SAV	Savoie	Europe	France	46.227638	2.213749000000007	Savoie	45.4932045	6.472399999999993	45.539828	6.75826200000005	F	F	VarGoats	Capgenes/IDELE/INRA	Pierre Martin, Danchin Coralie and Isabelle Palhiere	12.07	37.03	2.437	64373503	5205280	3304842	1390802	8510122
FRCH-SAV-0018	ERS4424938	not applicable	0	0	FRCH-SAV_FR-0018	Capra hircus	SAV	Savoie	Europe	France	46.227638	2.213749000000007	Savoie	45.4932045	6.472399999999993	45.539828	6.75826200000005	F	F	VarGoats	Capgenes/IDELE/INRA	Pierre Martin, Danchin Coralie and Isabelle Palhiere	14.36	43.50	2.429	64304016	5435082	3253633	1281696	8688715
FRCH-SAV-0021	ERS4424939	not applicable	0	0	FRCH-SAV_FR-0021	Capra hircus	SAV	Savoie	Europe	France	46.227638	2.213749000000007	Savoie	45.4932045	6.472399999999993	46.2012031999999	5.4097418	M	M	VarGoats	Capgenes/IDELE/INRA	Pierre Martin, Danchin Coralie and Isabelle Palhiere	13.49	40.86	2.428	64571803	5231921	3374185	1096518	8606106
FRCH-SAV-0022	ERS4424940	not applicable	0	0	FRCH-SAV_FR-0022	Capra hircus	SAV	Savoie	Europe	France	46.227638	2.213749000000007	Savoie	45.4932045	6.472399999999993	45.705014	5.95767599999999	F	F	VarGoats	Capgenes/IDELE/INRA	Pierre Martin, Danchin Coralie and Isabelle Palhiere	14.16	42.76	2.434	64526409	5146993	3361609	1239416	8508602
FRCI-VAN-0121	ERS4425028	not applicable	0	0	FRCI-IBX_FR-0121	Capra ibex	IBX	not relevant	Europe	France	46.227638	2.213749000000007	Parc National Vanoise	45.3902213	6.862928199999942	not available	not available	F	NA	VarGoats	LECA	Gordon Luikart	11.19	31.97	2.519	54199270	964531	15700308	3410318	16664839
FRCP-PNP-0186	ERS4425029	not applicable	0	0	FRCP-CPY_FR-0186	Capra pyrenaica	CPY	not relevant	Europe	France	46.227638	2.213749000000007	Parc National Pyrennées	42.8722093	-0.08340920000000551	not available	not available	F	NA	VarGoats	CEFS	Erwan Quéméré	16.26	44.43	2.524	55111331	832608	15153115	3177373	15985723
IECH-OIG-0008	ERS4424941	IE_OIG0008	0	0	IECH-OIG_IE-0008	Capra hircus	OIG	Old Irish Goat	Europe	Ireland	53.1423672	-7.692053600000008	Mulranny / Mallaranny	53.1423672	-7.692053600000008	53.914083	-9.7913	M	NA	VarGoats	Old Irish Goats	Sean Carolan and Maeve Foran	12.87	39.06	2.435	64705786	4576643	3696119	1295879	8272762
IECH-OIG-0009	ERS4424942	IE_OIG0009	0	0	IECH-OIG_IE-0009	Capra hircus	OIG	Old Irish Goat	Europe	Ireland	53.1423672	-7.692053600000008	Mulranny / Mallaranny	53.1423672	-7.692053600000008	53.914083	-9.7913	M	NA	VarGoats	Old Irish Goats	Sean Carolan and Maeve Foran	13.65	40.71	2.432	64765568	4560196	3709922	1238741	8270118
IECH-OIG-0014	ERS4424943	IE_OIG0014	0	0	IECH-OIG_IE-0014	Capra hircus	OIG	Old Irish Goat	Europe	Ireland	53.1423672	-7.692053600000008	Mulranny / Mallaranny	53.1423672	-7.692053600000008	53.914083	-9.7913	F	NA	VarGoats	Old Irish Goats	Sean Carolan and Maeve Foran	13.36	40.26	2.43	64629722	4368808	3792811	1483086	8161619
IECH-OIG-0018	ERS4424944	IE_OIG0018	0	0	IECH-OIG_IE-0018	Capra hircus	OIG	Old Irish Goat	Europe	Ireland	53.1423672	-7.692053600000008	Mulranny / Mallaranny	53.1423672	-7.692053600000008	53.914083	-9.7913	F	NA	VarGoats	Old Irish Goats	Sean Carolan and Maeve Foran	11.03	33.86	2.44	64622372	4518587	3652073	1481395	8170660
IECH-OIG-0019	ERS4424945	IE_OIG0019	0	1	IECH-OIG_IE-0019	Capra hircus	OIG	Old Irish Goat	Europe	Ireland	53.1423672	-7.692053600000008	Mulranny / Mallaranny	53.1423672	-7.692053600000008	53.914083	-9.7913	F	NA	VarGoats	Old Irish Goats	Sean Carolan and Maeve Foran	13.86	40.80	2.433	64871048	4172909	3905412	1325058	8078321
ILCN-UGA-0262	ERS4425030	not applicable	0	0	ILCN-NUB_IL-0262	Capra nubiana	NUB	not relevant	Asia	Israel	31.046051	34.85161199999993	Israel	31.046051	34.85161199999993	not available	not available	M	NA	VarGoats	LECA	Gordon Luikart	10.71	30.38	2.546	56242137	1605100	13336479	3090711	14941579
IRCA-C3-1001	ERS239007	not applicable	0	0	IRCA-BEZ_IR-1001	Capra aegagrus	BEZ	not relevant	Asia	Iran	32.427908	53.688045999999986	Iran	32.427908	53.688045999999986	38.625477	45.162543	M	M	NEXTGEN	Gorgan University of Agricultural Sciences and Natural Resources	Hamid R. Rezaei	11.90	35.52	2.454	64198836	3919507	4387343	1768741	8306850
IRCA-F2-5026	ERS239008	not applicable	0	0	IRCA-BEZ_IR-5026	Capra aegagrus	BEZ	not relevant	Asia	Iran	32.427908	53.688045999999986	Iran	32.427908	53.688045999999986	39.158	46.694	M	M	NEXTGEN	Gorgan University of Agricultural Sciences and Natural Resources	Hamid R. Rezaei	10.94	33.42	2.455	63792309	4444271	4150986	1886861	8595257
IRCA-F2-5064	ERS239009	not applicable	0	0	IRCA-BEZ_IR-5064	Capra aegagrus	BEZ	not relevant	Asia	Iran	32.427908	53.688045999999986	Iran	32.427908	53.688045999999986	39.246	46.843	M	M	NEXTGEN	Gorgan University of Agricultural Sciences and Natural Resources	Hamid R. Rezaei	7.12	22.36	2.467	63781875	3822179	4178956	2491417	8001135
IRCA-F2-5066	ERS239010	not applicable	0	0	IRCA-BEZ_IR-5066	Capra aegagrus	BEZ	not relevant	Asia	Iran	32.427908	53.688045999999986	Iran	32.427908	53.688045999999986	39.077379	46.931243	M	M	NEXTGEN	Gorgan University of Agricultural Sciences and Natural Resources	Hamid R. Rezaei	11.50	34.63	2.457	63814830	4175682	4298596	1985319	8474278
IRCA-F3-0597	ERS239011	not applicable	0	0	IRCA-BEZ_IR-0597	Capra aegagrus	BEZ	not relevant	Asia	Iran	32.427908	53.688045999999986	Iran	32.427908	53.688045999999986	38.882	46.657	M	M	NEXTGEN	Gorgan University of Agricultural Sciences and Natural Resources	Hamid R. Rezaei	6.34	19.97	2.469	63642097	3542059	4150071	2940200	7692130
IRCA-F3-0600	ERS239012	not applicable	0	0	IRCA-BEZ_IR-0600	Capra aegagrus	BEZ	not relevant	Asia	Iran	32.427908	53.688045999999986	Iran	32.427908	53.688045999999986	38.92	46.87	M	M	NEXTGEN	Gorgan University of Agricultural Sciences and Natural Resources	Hamid R. Rezaei	6.22	19.61	2.469	63750333	3488599	4164854	2870641	7653453
IRCA-G2-0568	ERS239013	not applicable	0	0	IRCA-BEZ_IR-0568	Capra aegagrus	BEZ	not relevant	Asia	Iran	32.427908	53.688045999999986	Iran	32.427908	53.688045999999986	39.35	47.47	M	M	NEXTGEN	Gorgan University of Agricultural Sciences and Natural Resources	Hamid R. Rezaei	12.50	37.37	2.454	63912422	4202644	4317453	1841908	8520097
IRCA-G2-5063	ERS239015	not applicable	0	0	IRCA-BEZ_IR-5063	Capra aegagrus	BEZ	not relevant	Asia	Iran	32.427908	53.688045999999986	Iran	32.427908	53.688045999999986	39.176	47.125	M	M	NEXTGEN	Gorgan University of Agricultural Sciences and Natural Resources	Hamid R. Rezaei	11.92	36.02	2.454	63775338	4450462	4169271	1879356	8619733
IRCA-G2-5065	ERS347739	not applicable	0	0	IRCA-BEZ_IR-5065	Capra aegagrus	BEZ	not relevant	Asia	Iran	32.427908	53.688045999999986	Iran	32.427908	53.688045999999986	39.157	47.125	M	M	NEXTGEN	Gorgan University of Agricultural Sciences and Natural Resources	Hamid R. Rezaei	12.12	36.58	2.454	63783653	4467711	4172365	1850698	8640076
IRCA-I11-0001	ERS239016	not applicable	0	0	IRCA-BEZ_IR-0001	Capra aegagrus	BEZ	not relevant	Asia	Iran	32.427908	53.688045999999986	Iran	32.427908	53.688045999999986	34.598	48.201	M	M	NEXTGEN	Gorgan University of Agricultural Sciences and Natural Resources	Hamid R. Rezaei	6.10	18.95	2.477	63988247	2896469	4355658	3034053	7252127
IRCA-I11-0002	ERS239017	not applicable	0	0	IRCA-BEZ_IR-0002	Capra aegagrus	BEZ	not relevant	Asia	Iran	32.427908	53.688045999999986	Iran	32.427908	53.688045999999986	34.595	48.208	M	M	NEXTGEN	Gorgan University of Agricultural Sciences and Natural Resources	Hamid R. Rezaei	5.33	16.58	2.465	63882258	2431509	4505256	3455404	6936765
IRCA-I6-5237	ERS239019	not applicable	0	0	IRCA-BEZ_IR-5237	Capra aegagrus	BEZ	not relevant	Asia	Iran	32.427908	53.688045999999986	Iran	32.427908	53.688045999999986	37.16	48.39	M	M	NEXTGEN	Gorgan University of Agricultural Sciences and Natural Resources	Hamid R. Rezaei	11.52	34.70	2.463	63951508	4127313	4231095	1964511	8358408
IRCA-K12-0005	ERS239020	not applicable	0	0	IRCA-BEZ_IR-0005	Capra aegagrus	BEZ	not relevant	Asia	Iran	32.427908	53.688045999999986	Iran	32.427908	53.688045999999986	34.209	49.048	M	M	NEXTGEN	Gorgan University of Agricultural Sciences and Natural Resources	Hamid R. Rezaei	6.37	19.87	2.469	63996013	3177282	4316898	2784234	7494180
IRCA-K7-0009	ERS239021	not applicable	0	0	IRCA-BEZ_IR-0009	Capra aegagrus	BEZ	not relevant	Asia	Iran	32.427908	53.688045999999986	Iran	32.427908	53.688045999999986	36.679409	49.368903	M	M	NEXTGEN	Gorgan University of Agricultural Sciences and Natural Resources	Hamid R. Rezaei	11.18	34.15	2.454	63772131	4703309	3977099	1821888	8680408
IRCA-M12-0008	ERS239023	not applicable	0	0	IRCA-BEZ_IR-0008	Capra aegagrus	BEZ	not relevant	Asia	Iran	32.427908	53.688045999999986	Iran	32.427908	53.688045999999986	34.178	50.344	M	M	NEXTGEN	Gorgan University of Agricultural Sciences and Natural Resources	Hamid R. Rezaei	10.40	32.11	2.459	63879054	4694519	3818190	1882664	8512709
IRCA-M7-0652	ERS239024	not applicable	0	0	IRCA-BEZ_IR-0652	Capra aegagrus	BEZ	not relevant	Asia	Iran	32.427908	53.688045999999986	Iran	32.427908	53.688045999999986	36.650299	50.265433	F	F	NEXTGEN	Gorgan University of Agricultural Sciences and Natural Resources	Hamid R. Rezaei	6.22	19.96	2.475	63373317	4070784	3739847	3090479	7810631
IRCA-M7-5041	ERS419577	not applicable	0	0	IRCA-BEZ_IR-5041	Capra aegagrus	BEZ	not relevant	Asia	Iran	32.427908	53.688045999999986	Iran	32.427908	53.688045999999986	36.549527	50.423596	M	M	NEXTGEN	Gorgan University of Agricultural Sciences and Natural Resources	Hamid R. Rezaei	14.51	42.75	2.456	63386020	5130601	3753798	2004008	8884399
IRCA-M7-5147	ERS419578	not applicable	0	0	IRCA-BEZ_IR-5147	Capra aegagrus	BEZ	not relevant	Asia	Iran	32.427908	53.688045999999986	Iran	32.427908	53.688045999999986	36.595184	50.352392	M	M	NEXTGEN	Gorgan University of Agricultural Sciences and Natural Resources	Hamid R. Rezaei	14.03	41.39	2.458	63414559	5048307	3772672	2038889	8820979
IRCA-N8-0006	ERS239025	not applicable	0	0	IRCA-BEZ_IR-0006	Capra aegagrus	BEZ	not relevant	Asia	Iran	32.427908	53.688045999999986	Iran	32.427908	53.688045999999986	36.442	50.586	M	M	NEXTGEN	Gorgan University of Agricultural Sciences and Natural Resources	Hamid R. Rezaei	12.18	37.08	2.456	63541487	5075312	3831800	1825828	8907112
IRCA-N8-5141	ERS419576	not applicable	0	0	IRCA-BEZ_IR-5141	Capra aegagrus	BEZ	not relevant	Asia	Iran	32.427908	53.688045999999986	Iran	32.427908	53.688045999999986	36.366376	50.600534	M	M	NEXTGEN	Gorgan University of Agricultural Sciences and Natural Resources	Hamid R. Rezaei	14.20	42.30	2.451	63652289	5131005	3841816	1649317	8972821
IRCH-B3-5031	ERS239026	not applicable	0	0	IRCH-UNK_IR-5031	Capra hircus	UNK	Unknown	Asia	Iran	32.427908	53.688045999999986	Iran	32.427908	53.688045999999986	38.652371	44.940909	F	F	NEXTGEN	Gorgan University of Agricultural Sciences and Natural Resources	Hamid R. Rezaei	12.42	38.19	2.458	63620703	5752101	3146698	1754925	8898799
IRCH-B4-5209	ERS239027	not applicable	0	0	IRCH-UNK_IR-5209	Capra hircus	UNK	Unknown	Asia	Iran	32.427908	53.688045999999986	Iran	32.427908	53.688045999999986	38.153189	44.838965	F	F	NEXTGEN	Gorgan University of Agricultural Sciences and Natural Resources	Hamid R. Rezaei	12.08	37.35	2.459	63604128	5704035	3146231	1820033	8850266
IRCH-B5-5032	ERS239028	not applicable	0	0	IRCH-UNK_IR-5032	Capra hircus	UNK	Unknown	Asia	Iran	32.427908	53.688045999999986	Iran	32.427908	53.688045999999986	37.972346	44.95314	M	M	NEXTGEN	Gorgan University of Agricultural Sciences and Natural Resources	Hamid R. Rezaei	12.62	38.45	2.452	63938310	5203833	3452914	1679370	8656747
IRCH-C3-5039	ERS239029	not applicable	0	0	IRCH-UNK_IR-5039	Capra hircus	UNK	Unknown	Asia	Iran	32.427908	53.688045999999986	Iran	32.427908	53.688045999999986	38.859108	45.060779	F	F	NEXTGEN	Gorgan University of Agricultural Sciences and Natural Resources	Hamid R. Rezaei	13.11	40.03	2.453	63665854	5829380	3141504	1637689	8970884
IRCH-C5-5206	ERS239030	not applicable	0	0	IRCH-UNK_IR-5206	Capra hircus	UNK	Unknown	Asia	Iran	32.427908	53.688045999999986	Iran	32.427908	53.688045999999986	37.781355	45.063829	M	M	NEXTGEN	Gorgan University of Agricultural Sciences and Natural Resources	Hamid R. Rezaei	12.45	36.98	2.448	64534238	3965275	4089673	1685241	8054948
IRCH-C6-5204	ERS239031	not applicable	0	0	IRCH-UNK_IR-5204	Capra hircus	UNK	Unknown	Asia	Iran	32.427908	53.688045999999986	Iran	32.427908	53.688045999999986	37.179836	45.206041	F	F	NEXTGEN	Gorgan University of Agricultural Sciences and Natural Resources	Hamid R. Rezaei	11.55	35.93	2.459	63567933	5727243	3126398	1852853	8853641
IRCH-C7-5144	ERS239032	not applicable	0	0	IRCH-UNK_IR-5144	Capra hircus	UNK	Unknown	Asia	Iran	32.427908	53.688045999999986	Iran	32.427908	53.688045999999986	36.728585	45.243583	M	M	NEXTGEN	Gorgan University of Agricultural Sciences and Natural Resources	Hamid R. Rezaei	11.16	34.73	2.456	63783496	5502895	3230395	1757641	8733290
IRCH-D5-5240	ERS239033	not applicable	0	0	IRCH-UNK_IR-5240	Capra hircus	UNK	Unknown	Asia	Iran	32.427908	53.688045999999986	Iran	32.427908	53.688045999999986	37.805513	45.568577	F	F	NEXTGEN	Gorgan University of Agricultural Sciences and Natural Resources	Hamid R. Rezaei	12.91	39.37	2.457	63647149	5572750	3241201	1813327	8813951
IRCH-D6-5189	ERS239034	not applicable	0	0	IRCH-UNK_IR-5189	Capra hircus	UNK	Unknown	Asia	Iran	32.427908	53.688045999999986	Iran	32.427908	53.688045999999986	37.469292	45.877966	F	F	NEXTGEN	Gorgan University of Agricultural Sciences and Natural Resources	Hamid R. Rezaei	12.26	37.33	2.458	63966288	4963461	3531770	1812908	8495231
IRCH-D7-5132	ERS239035	not applicable	0	0	IRCH-UNK_IR-5132	Capra hircus	UNK	Unknown	Asia	Iran	32.427908	53.688045999999986	Iran	32.427908	53.688045999999986	36.9843	45.590572	M	M	NEXTGEN	Gorgan University of Agricultural Sciences and Natural Resources	Hamid R. Rezaei	13.09	39.70	2.449	64044765	5352352	3363711	1513599	8716063
IRCH-E5-5053	ERS239036	not applicable	0	0	IRCH-UNK_IR-5053	Capra hircus	UNK	Unknown	Asia	Iran	32.427908	53.688045999999986	Iran	32.427908	53.688045999999986	37.924979	46.088053	F	F	NEXTGEN	Gorgan University of Agricultural Sciences and Natural Resources	Hamid R. Rezaei	12.14	37.54	2.452	63772608	5728726	3158492	1614601	8887218
IRCH-E6-5087	ERS239037	not applicable	0	0	IRCH-UNK_IR-5087	Capra hircus	UNK	Unknown	Asia	Iran	32.427908	53.688045999999986	Iran	32.427908	53.688045999999986	37.216347	46.079006	F	F	NEXTGEN	Gorgan University of Agricultural Sciences and Natural Resources	Hamid R. Rezaei	11.27	35.20	2.455	63571231	5724437	3158609	1820150	8883046
IRCH-E7-5193	ERS239038	not applicable	0	0	IRCH-UNK_IR-5193	Capra hircus	UNK	Unknown	Asia	Iran	32.427908	53.688045999999986	Iran	32.427908	53.688045999999986	36.952485	46.252344	M	M	NEXTGEN	Gorgan University of Agricultural Sciences and Natural Resources	Hamid R. Rezaei	11.57	35.73	2.456	63711845	5349889	3399999	1812694	8749888
IRCH-F11-5140	ERS239039	not applicable	0	0	IRCH-UNK_IR-5140	Capra hircus	UNK	Unknown	Asia	Iran	32.427908	53.688045999999986	Iran	32.427908	53.688045999999986	34.902456	46.906129	F	F	NEXTGEN	Gorgan University of Agricultural Sciences and Natural Resources	Hamid R. Rezaei	12.55	38.16	2.453	63865430	4992277	3538865	1877855	8531142
IRCH-F3-5044	ERS239040	not applicable	0	0	IRCH-UNK_IR-5044	Capra hircus	UNK	Unknown	Asia	Iran	32.427908	53.688045999999986	Iran	32.427908	53.688045999999986	38.522945	46.852959	F	F	NEXTGEN	Gorgan University of Agricultural Sciences and Natural Resources	Hamid R. Rezaei	11.97	36.70	2.454	63947527	5109110	3452425	1765365	8561535
IRCH-F4-5093	ERS239041	not applicable	0	0	IRCH-UNK_IR-5093	Capra hircus	UNK	Unknown	Asia	Iran	32.427908	53.688045999999986	Iran	32.427908	53.688045999999986	38.300428	46.612244	F	F	NEXTGEN	Gorgan University of Agricultural Sciences and Natural Resources	Hamid R. Rezaei	12.25	36.70	2.458	64232331	4192137	3909268	1940691	8101405
IRCH-F5-5133	ERS239042	not applicable	0	0	IRCH-UNK_IR-5133	Capra hircus	UNK	Unknown	Asia	Iran	32.427908	53.688045999999986	Iran	32.427908	53.688045999999986	37.912958	46.615062	F	F	NEXTGEN	Gorgan University of Agricultural Sciences and Natural Resources	Hamid R. Rezaei	12.05	37.12	2.459	63714788	5504612	3241847	1813180	8746459
IRCH-G3-5210	ERS239043	not applicable	0	0	IRCH-UNK_IR-5210	Capra hircus	UNK	Unknown	Asia	Iran	32.427908	53.688045999999986	Iran	32.427908	53.688045999999986	38.5349	47.164507	M	M	NEXTGEN	Gorgan University of Agricultural Sciences and Natural Resources	Hamid R. Rezaei	10.79	33.69	2.459	63812883	5429199	3255920	1776425	8685119
IRCH-G4-5194	ERS239044	not applicable	0	0	IRCH-UNK_IR-5194	Capra hircus	UNK	Unknown	Asia	Iran	32.427908	53.688045999999986	Iran	32.427908	53.688045999999986	38.394106	47.429935	F	F	NEXTGEN	Gorgan University of Agricultural Sciences and Natural Resources	Hamid R. Rezaei	10.88	34.09	2.458	63676142	5634966	3176284	1787035	8811250
IRCH-G5-5185	ERS239045	not applicable	0	0	IRCH-UNK_IR-5185	Capra hircus	UNK	Unknown	Asia	Iran	32.427908	53.688045999999986	Iran	32.427908	53.688045999999986	37.973596	47.079281	M	M	NEXTGEN	Gorgan University of Agricultural Sciences and Natural Resources	Hamid R. Rezaei	11.67	36.00	2.459	63664942	5388089	3346700	1874696	8734789
ITCH-ALP-0007	ERS4424946	IT_ALP0007	0	0	ITCH-ALP_IT-0007	Capra hircus	ALP	Alpine	Europe	Italy	41.87194	12.567379999999957	French-Swiss Alps	45.92270472372127	7.043626797265688	45.9297	10.2311	M	M	VarGoats	Italian Goat Consortium	Paola Crepaldi, Licia Colli and Paolo Ajmone-Marsan	9.86	30.41	2.446	64645649	4786259	3406365	1436154	8192624
ITCH-ALP-0013	ERS4424947	IT_ALP0013	0	0	ITCH-ALP_IT-0013	Capra hircus	ALP	Alpine	Europe	Italy	41.87194	12.567379999999957	French-Swiss Alps	45.92270472372127	7.043626797265688	45.9343	10.3212	M	M	VarGoats	Italian Goat Consortium	Paola Crepaldi, Licia Colli and Paolo Ajmone-Marsan	10.75	32.96	2.441	64530968	4902380	3394232	1446847	8296612
ITCH-ALP-0020	ERS4424948	IT_ALP0020	0	0	ITCH-ALP_IT-0020	Capra hircus	ALP	Alpine	Europe	Italy	41.87194	12.567379999999957	French-Swiss Alps	45.92270472372127	7.043626797265688	45.8287	9.3352	M	M	VarGoats	Italian Goat Consortium	Paola Crepaldi, Licia Colli and Paolo Ajmone-Marsan	11.26	34.62	2.435	64578813	4938253	3427985	1329376	8366238
ITCH-CCG-0008	ERS4424949	IT_CCG0008	0	0	ITCH-CCG_IT-0008	Capra hircus	CCG	Ciociara Grigia	Europe	Italy	41.87194	12.567379999999957	Lazio	41.6552418	12.989614999999958	41.6193	13.8016	M	M	VarGoats	Italian Goat Consortium	Paola Crepaldi	16.25	48.22	2.428	64392434	5571787	3285921	1024285	8857708
ITCH-CCG-0010	ERS4424950	IT_CCG0010	0	0	ITCH-CCG_IT-0010	Capra hircus	CCG	Ciociara Grigia	Europe	Italy	41.87194	12.567379999999957	Lazio	41.6552418	12.989614999999958	41.6198602	13.9140365	M	M	VarGoats	Italian Goat Consortium	Paola Crepaldi	10.59	32.45	2.438	64569015	4969085	3381242	1355085	8350327
ITCH-CCG-0014	ERS4424951	IT_CCG0014	0	1	ITCH-UNK_IT-0014	Capra hircus	UNK	Ciociara Grigia	Europe	Italy	41.87194	12.567379999999957	Lazio	41.6552418	12.989614999999958	41.6517277	13.9260001	M	M	VarGoats	Italian Goat Consortium	Paola Crepaldi	7.28	22.35	2.454	64237354	3896677	3642530	2497866	7539207
ITCH-CCG-0019	ERS4424952	IT_CCG0019	0	0	ITCH-CCG_IT-0019	Capra hircus	CCG	Ciociara Grigia	Europe	Italy	41.87194	12.567379999999957	Lazio	41.6552418	12.989614999999958	41.609715	13.9492051	M	M	VarGoats	Italian Goat Consortium	Paola Crepaldi	9.89	30.37	2.443	64542273	4940030	3301187	1490937	8241217
ITCH-GGT-0024	ERS4424953	IT_GGT0024	0	0	ITCH-GGT_IT-0024	Capra hircus	GGT	Girgentana	Europe	Italy	41.87194	12.567379999999957	province of Agrigento	37.3088512	13.585745900000006	37.3581785	13.8506902	F	F	VarGoats	Italian Goat Consortium	Paola Crepaldi and Donata Marletta	11.75	35.50	2.441	64476517	4822427	3494865	1480618	8317292
ITCH-GGT-0026	ERS4424954	IT_GGT0026	0	0	ITCH-GGT_IT-0026	Capra hircus	GGT	Girgentana	Europe	Italy	41.87194	12.567379999999957	province of Agrigento	37.3088512	13.585745900000006	37.3581785	13.8506902	F	F	VarGoats	Italian Goat Consortium	Paola Crepaldi and Donata Marletta	11.04	33.42	2.443	64472397	4705065	3552074	1544891	8257139
ITCH-GGT-0030	ERS4424955	IT_GGT0030	0	0	ITCH-GGT_IT-0030	Capra hircus	GGT	Girgentana	Europe	Italy	41.87194	12.567379999999957	province of Agrigento	37.3088512	13.585745900000006	37.3581785	13.8506902	M	M	VarGoats	Italian Goat Consortium	Paola Crepaldi and Donata Marletta	12.56	37.72	2.437	64606330	4855714	3516597	1295786	8372311
ITCH-GGT-0031	ERS4424956	not applicable	0	0	ITCH-GGT_IT-0031	Capra hircus	GGT	Girgentana	Europe	Italy	41.87194	12.567379999999957	province of Agrigento	37.3088512	13.585745900000006	not available	not available	F	F	VarGoats	Italian Goat Consortium	Paola Crepaldi and Donata Marletta	16.09	47.89	2.424	64400362	5259832	3394568	1219665	8654400
ITCH-JON-0008	ERS4424957	IT_JON0008	0	0	ITCH-JON_IT-0008	Capra hircus	JON	Jonica	Europe	Italy	41.87194	12.567379999999957	province of Taranto	40.46436060000001	17.247030300000006	40.75897	15.537775	F	F	VarGoats	Italian Goat Consortium	Paola Crepaldi and Alessandra Crisà	13.65	41.41	2.433	64227276	5650172	3158646	1238333	8808818
ITCH-JON-0012	ERS4424958	IT_JON0012	0	1	ITCH-JON_IT-0012	Capra hircus	JON	Jonica	Europe	Italy	41.87194	12.567379999999957	province of Taranto	40.46436060000001	17.247030300000006	40.75897	15.537775	F	F	VarGoats	Italian Goat Consortium	Paola Crepaldi and Alessandra Crisà	11.39	34.72	2.443	64246162	5476782	3153653	1397830	8630435
ITCH-JON-0013	ERS4424959	IT_JON0013	1	0	ITCH-JON_IT-0013	Capra hircus	JON	Jonica	Europe	Italy	41.87194	12.567379999999957	province of Taranto	40.46436060000001	17.247030300000006	40.75897	15.537775	F	F	VarGoats	Italian Goat Consortium	Paola Crepaldi and Alessandra Crisà	14.18	41.88	2.43	64246306	5431586	3290723	1305812	8722309
ITCH-JON-0014	ERS4424960	IT_JON0014	0	0	ITCH-JON_IT-0014	Capra hircus	JON	Jonica	Europe	Italy	41.87194	12.567379999999957	province of Taranto	40.46436060000001	17.247030300000006	40.75897	15.537775	F	F	VarGoats	Italian Goat Consortium	Paola Crepaldi and Alessandra Crisà	6.25	19.89	2.453	63946273	3740163	3391956	3196035	7132119
ITCH-MLT-0005	ERS4424961	IT_MLT0005	0	0	ITCH-MLT_IT-0005	Capra hircus	MLT	Maltese	Europe	Italy	41.87194	12.567379999999957	South Italy. Sicily	38.46083938719967	16.30768680624999	37.5085148	13.0816305	M	F	VarGoats	Italian Goat Consortium	Paola Crepaldi and Donata Marletta	10.30	31.28	2.446	64792955	4280821	3762314	1438337	8043135
ITCH-MLT-0012	ERS4424962	IT_MLT0012	0	0	ITCH-MLT_IT-0012	Capra hircus	MLT	Maltese	Europe	Italy	41.87194	12.567379999999957	South Italy. Sicily	38.46083938719967	16.30768680624999	37.6412127	14.870591	M	M	VarGoats	Italian Goat Consortium	Paola Crepaldi and Donata Marletta	9.66	29.46	2.444	64728621	3971438	3821231	1753137	7792669
ITCH-MNT-0060	ERS4424963	not applicable	0	0	ITCH-MNT_IT-0060	Capra hircus	MNT	Montecristo	Europe	Italy	41.87194	12.567379999999957	Isle of Montecristo	42.3357079	10.310500999999931	42.3333	10.31667	F	F	VarGoats	Italian Goat Consortium	Licia Colli, Ettore Randi and Paola Crepaldi	12.19	35.93	2.439	65078116	3578721	4163975	1453615	7742696
ITCH-MNT-0061	ERS4424964	not applicable	0	0	ITCH-MNT_IT-0061	Capra hircus	MNT	Montecristo	Europe	Italy	41.87194	12.567379999999957	Isle of Montecristo	42.3357079	10.310500999999931	42.3333	10.31667	F	F	VarGoats	Italian Goat Consortium	Licia Colli, Ettore Randi and Paola Crepaldi	10.87	32.77	2.441	64989519	3464370	4156744	1663794	7621114
ITCH-MNT-0067	ERS4424965	not applicable	0	0	ITCH-MNT_IT-0067	Capra hircus	MNT	Montecristo	Europe	Italy	41.87194	12.567379999999957	Isle of Montecristo	42.3357079	10.310500999999931	42.3333	10.31667	F	F	VarGoats	Italian Goat Consortium	Licia Colli, Ettore Randi and Paola Crepaldi	13.15	38.99	2.44	65107716	3499318	4220252	1447141	7719570
ITCH-MNT-0069	ERS4424966	not applicable	0	0	ITCH-MNT_IT-0069	Capra hircus	MNT	Montecristo	Europe	Italy	41.87194	12.567379999999957	Isle of Montecristo	42.3357079	10.310500999999931	42.3333	10.31667	F	F	VarGoats	Italian Goat Consortium	Licia Colli, Ettore Randi and Paola Crepaldi	13.01	38.75	2.435	65075074	3583055	4203256	1413042	7786311
ITCH-MNT-0073	ERS4424967	not applicable	0	0	ITCH-MNT_IT-0073	Capra hircus	MNT	Montecristo	Europe	Italy	41.87194	12.567379999999957	Isle of Montecristo	42.3357079	10.310500999999931	42.3333	10.31667	M	M	VarGoats	Italian Goat Consortium	Licia Colli, Ettore Randi and Paola Crepaldi	13.93	41.07	2.436	65136019	3529975	4237129	1371304	7767104
ITCH-RME-0010	ERS4424968	IT_RME0010	0	0	ITCH-RME_IT-0010	Capra hircus	RME	Rossa Mediterranea	Europe	Italy	41.87194	12.567379999999957	Sicilia	38.05989232449594	15.267797106249986	40.75897	15.537775	F	F	VarGoats	Italian Goat Consortium	Paola Crepaldi and Alessandra Crisà	19.93	56.93	2.42	64177554	5768300	3225652	1102921	8993952
ITCH-RME-0012	ERS4424969	IT_RME0012	0	0	ITCH-RME_IT-0012	Capra hircus	RME	Rossa Mediterranea	Europe	Italy	41.87194	12.567379999999957	Sicilia	38.05989232449594	15.267797106249986	40.75897	15.537775	F	F	VarGoats	Italian Goat Consortium	Paola Crepaldi and Alessandra Crisà	20.79	58.23	2.417	64392115	5648317	3245354	988641	8893671
ITCH-RME-0031	ERS4424970	IT_RME0031	0	0	ITCH-RME_IT-0031	Capra hircus	RME	Rossa Mediterranea	Europe	Italy	41.87194	12.567379999999957	Sicilia	38.05989232449594	15.267797106249986	40.75897	15.537775	F	F	VarGoats	Italian Goat Consortium	Paola Crepaldi and Alessandra Crisà	19.56	56.36	2.42	64247584	5723696	3220512	1082635	8944208
ITCH-SA-0001	ERS389777	not applicable	0	0	ITCH-SAA_IT-0001	Capra hircus	SAA	Saanen	Europe	Italy	41.87194	12.567379999999957	French-Swiss Alps	45.92270472372127	7.043626797265688	45.564167	9.999722	F	F	PTP/IBBA-CNR	IBBA-CNR	Alessandra Stella	14.53	43.33	2.453	64019770	5095861	3321995	1836801	8417856
ITCH-SA-0002	ERS389778	not applicable	0	0	ITCH-SAA_IT-0002	Capra hircus	SAA	Saanen	Europe	Italy	41.87194	12.567379999999957	French-Swiss Alps	45.92270472372127	7.043626797265688	45.564167	9.999722	F	F	PTP/IBBA-CNR	IBBA-CNR	Alessandra Stella	14.65	43.84	2.453	63847364	5245427	3275782	1905854	8521209
ITCH-SA-0003	ERS389779	not applicable	0	0	ITCH-SAA_IT-0003	Capra hircus	SAA	Saanen	Europe	Italy	41.87194	12.567379999999957	French-Swiss Alps	45.92270472372127	7.043626797265688	45.966667	9.433333	F	F	PTP/IBBA-CNR	IBBA-CNR	Alessandra Stella	13.88	41.59	2.457	64030082	4754119	3498220	1992006	8252339
ITCH-SA-0004	ERS389780	not applicable	0	0	ITCH-SAA_IT-0004	Capra hircus	SAA	Saanen	Europe	Italy	41.87194	12.567379999999957	French-Swiss Alps	45.92270472372127	7.043626797265688	45.966667	9.433333	F	F	PTP/IBBA-CNR	IBBA-CNR	Alessandra Stella	14.30	42.65	2.457	63937730	5077765	3325802	1933130	8403567
ITCH-SA-0005	ERS389781	not applicable	0	0	ITCH-SAA_IT-0005	Capra hircus	SAA	Saanen	Europe	Italy	41.87194	12.567379999999957	French-Swiss Alps	45.92270472372127	7.043626797265688	45.766667	8.583333	F	F	PTP/IBBA-CNR	IBBA-CNR	Alessandra Stella	13.74	41.18	2.456	64104398	5066903	3329478	1773648	8396381
ITCH-VAL-0002	ERS4424971	IT_VAL0002	0	0	ITCH-VAL_IT-0002	Capra hircus	VAL	Valdostana	Europe	Italy	41.87194	12.567379999999957	Aosta Valley	45.7388878	7.426186599999937	45.7008	7.1556	F	F	VarGoats	Italian Goat Consortium	Paola Crepaldi, Licia Colli and Paolo Ajmone-Marsan	7.36	22.07	2.462	61944823	3231752	3405251	5692601	6637003
ITCH-VAL-0014	ERS4424972	IT_VAL0014	0	1	ITCH-VAL_IT-0014	Capra hircus	VAL	Valdostana	Europe	Italy	41.87194	12.567379999999957	Aosta Valley	45.7388878	7.426186599999937	45.5904	7.7817	M	F	VarGoats	Italian Goat Consortium	Paola Crepaldi, Licia Colli and Paolo Ajmone-Marsan	18.94	54.42	2.426	64613084	5056026	3512081	1093236	8568107
ITCI-PGP-0001	ERS4425031	not applicable	0	0	ITCI-IBX_IT-0001	Capra ibex	IBX	not relevant	Europe	Italy	41.87194	12.567379999999957	Parco Nazionale del Gran Paradiso	45.5183736	7.266588500000012	not available	not available	M	NA	VarGoats	Italian goat Consortium-PNGP	Paola Crepaldi, Licia Colli and Michele Ottino	6.02	17.31	2.564	49250873	1849988	11071733	12101833	12921721
ITCI-PGP-0002	ERS4425032	not applicable	0	0	ITCI-IBX_IT-0002	Capra ibex	IBX	not relevant	Europe	Italy	41.87194	12.567379999999957	Parco Nazionale del Gran Paradiso	45.5183736	7.266588500000012	not available	not available	M	NA	VarGoats	Italian goat Consortium-PNGP	Paola Crepaldi, Licia Colli and Michele Ottino	12.53	35.69	2.516	54209888	1228952	15620310	3215277	16849262
ITCI-PGP-0003	ERS4425033	not applicable	0	0	ITCI-IBX_IT-0003	Capra ibex	IBX	not relevant	Europe	Italy	41.87194	12.567379999999957	Parco Nazionale del Gran Paradiso	45.5183736	7.266588500000012	not available	not available	F	NA	VarGoats	Italian goat Consortium-PNGP	Paola Crepaldi, Licia Colli and Michele Ottino	8.14	22.05	2.535	52173801	1648853	13195733	7256040	14844586
ITCI-PGP-0004	ERS4425034	not applicable	0	0	ITCI-IBX_IT-0004	Capra ibex	IBX	not relevant	Europe	Italy	41.87194	12.567379999999957	Parco Nazionale del Gran Paradiso	45.5183736	7.266588500000012	not available	not available	M	NA	VarGoats	Italian goat Consortium-PNGP	Paola Crepaldi, Licia Colli and Michele Ottino	10.07	28.68	2.52	54145909	1086947	15568680	3472891	16655627
KECH-GAL-0004	ERS3357709	KE_GAL0004	0	0	KECH-GAL_KE-0004	Capra hircus	GAL	Galla	Africa	Kenya	-0.023559	37.90619300000003	Kenya	-0.023559	37.90619300000003	0.666667	36	F	F	AGIN	USDA/ARS	Ben Rosen	15.96	45.90	2.43	64484085	5341997	3420483	1027862	8762480
KECH-GAL-0006	ERS3357710	KE_GAL0006	0	0	KECH-GAL_KE-0006	Capra hircus	GAL	Galla	Africa	Kenya	-0.023559	37.90619300000003	Kenya	-0.023559	37.90619300000003	2.373508333	38.06600833	M	M	AGIN	USDA/ARS	Ben Rosen	18.15	50.88	2.454	64408785	5050649	3329920	1485073	8380569
KECH-GAL-0008	ERS3357711	KE_GAL0008	0	0	KECH-GAL_KE-0008	Capra hircus	GAL	Galla	Africa	Kenya	-0.023559	37.90619300000003	Kenya	-0.023559	37.90619300000003	2.37352	38.06583833	F	F	AGIN	USDA/ARS	Ben Rosen	17.20	48.50	2.433	64579563	5254925	3434293	1005646	8689218
KECH-GAL-0013	ERS3357712	KE_GAL0013	0	0	KECH-GAL_KE-0013	Capra hircus	GAL	Galla	Africa	Kenya	-0.023559	37.90619300000003	Kenya	-0.023559	37.90619300000003	2.368491667	38.18367	F	F	AGIN	USDA/ARS	Ben Rosen	19.70	52.63	2.44	64527435	5108652	3370736	1267604	8479388
KECH-GAL-0014	ERS3357713	KE_GAL0014	0	0	KECH-GAL_KE-0014	Capra hircus	GAL	Galla	Africa	Kenya	-0.023559	37.90619300000003	Kenya	-0.023559	37.90619300000003	2.368505	38.18366833	F	M	AGIN	USDA/ARS	Ben Rosen	20.70	58.74	2.431	64449872	5069029	3320428	1435098	8389457
KECH-GAL-0019	ERS3357714	KE_GAL0019	0	0	KECH-GAL_KE-0019	Capra hircus	GAL	Galla	Africa	Kenya	-0.023559	37.90619300000003	Kenya	-0.023559	37.90619300000003	2.214926667	37.88796833	F	F	AGIN	USDA/ARS	Ben Rosen	21.17	60.57	2.429	64381411	5421655	3363423	1107938	8785078
KECH-GAL-0020	ERS3357715	KE_GAL0020	0	0	KECH-GAL_KE-0020	Capra hircus	GAL	Galla	Africa	Kenya	-0.023559	37.90619300000003	Kenya	-0.023559	37.90619300000003	2.214915	37.88796833	M	M	AGIN	USDA/ARS	Ben Rosen	20.44	57.91	2.431	64353168	5433741	3369100	1118418	8802841
KECH-GAL-0025	ERS3357716	KE_GAL0025	0	1	KECH-GAL_KE-0025	Capra hircus	GAL	Galla	Africa	Kenya	-0.023559	37.90619300000003	Kenya	-0.023559	37.90619300000003	0.666667	36	M	M	AGIN	USDA/ARS	Ben Rosen	19.98	57.37	2.433	64491996	5272804	3457477	1052150	8730281
KECH-SEA-0005	ERS3357717	KE_SEA0005	0	0	KECH-SEA_KE-0005	Capra hircus	SEA	Small East African	Africa	Kenya	-0.023559	37.90619300000003	Kenya	-0.023559	37.90619300000003	-1.083333	35.866667	F	M	AGIN	USDA/ARS	Ben Rosen	19.98	52.36	2.437	64679251	4837146	3445770	1312260	8282916
KECH-SEA-0010	ERS3357718	KE_SEA0010	0	0	KECH-SEA_KE-0010	Capra hircus	SEA	Small East African	Africa	Kenya	-0.023559	37.90619300000003	Kenya	-0.023559	37.90619300000003	-1.083333	35.866667	F	F	AGIN	USDA/ARS	Ben Rosen	19.57	55.07	2.44	64320717	5351105	3358188	1244417	8709293
KECH-SEA-0012	ERS3357719	KE_SEA0012	0	0	KECH-SEA_KE-0012	Capra hircus	SEA	Small East African	Africa	Kenya	-0.023559	37.90619300000003	Kenya	-0.023559	37.90619300000003	-1.083333	35.866667	F	F	AGIN	USDA/ARS	Ben Rosen	15.71	44.70	2.444	64427698	5201782	3341669	1303278	8543451
KECH-SEA-0023	ERS3357720	KE_SEA0023	0	0	KECH-SEA_KE-0023	Capra hircus	SEA	Small East African	Africa	Kenya	-0.023559	37.90619300000003	Kenya	-0.023559	37.90619300000003	0.666667	36	F	F	AGIN	USDA/ARS	Ben Rosen	16.41	42.91	2.44	63248068	3896941	3222546	3906872	7119487
KECH-SEA-0028	ERS3357721	KE_SEA0028	0	0	KECH-SEA_KE-0028	Capra hircus	SEA	Small East African	Africa	Kenya	-0.023559	37.90619300000003	Kenya	-0.023559	37.90619300000003	2.220718333	37.87802833	F	M	AGIN	USDA/ARS	Ben Rosen	19.72	55.11	2.438	64748637	4510297	3766084	1249409	8276381
KECH-SEA-0029	ERS3357722	KE_SEA0029	0	0	KECH-SEA_KE-0029	Capra hircus	SEA	Small East African	Africa	Kenya	-0.023559	37.90619300000003	Kenya	-0.023559	37.90619300000003	2.221001667	37.87820333	M	M	AGIN	USDA/ARS	Ben Rosen	19.24	54.30	2.428	64895343	4419041	3797412	1162631	8216453
KECH-SEA-0031	ERS3357723	KE_SEA0031	0	0	KECH-SEA_KE-0031	Capra hircus	SEA	Small East African	Africa	Kenya	-0.023559	37.90619300000003	Kenya	-0.023559	37.90619300000003	2.214911667	37.88797833	F	F	AGIN	USDA/ARS	Ben Rosen	15.51	44.01	2.437	64555935	5094241	3374393	1249858	8468634
KECH-TOG-0001	ERS3357724	KE_TOG0001	0	0	KECH-TOG_KE-0001	Capra hircus	TOG	Toggenburg	Africa	Kenya	-0.023559	37.90619300000003	Kenya	-0.023559	37.90619300000003	-1.083333	35.866667	F	F	AGIN	USDA/ARS	Ben Rosen	15.87	41.72	2.444	63446455	4178345	3139114	3510513	7317459
MGCH-AND-0002	ERS3357725	MG_AND0002	0	0	MGCH-AND_MG-0002	Capra hircus	AND	Androy	Africa	Madagascar	-18.766947	46.869106999999985	Madagascar	-18.766947	46.869106999999985	-25.303388	45.40222	F	F	AGIN	USDA/ARS	Ben Rosen	20.55	55.70	2.431	64779541	4582799	3736037	1176050	8318836
MGCH-AND-0004	ERS3357726	MG_AND0004	0	0	MGCH-AND_MG-0004	Capra hircus	AND	Androy	Africa	Madagascar	-18.766947	46.869106999999985	Madagascar	-18.766947	46.869106999999985	-25.3122777	45.485388	M	M	AGIN	USDA/ARS	Ben Rosen	24.44	64.44	2.417	64943418	4507815	3901902	921292	8409717
MGCH-AND-0005	ERS3357727	MG_AND0005	0	0	MGCH-AND_MG-0005	Capra hircus	AND	Androy	Africa	Madagascar	-18.766947	46.869106999999985	Madagascar	-18.766947	46.869106999999985	-25.3122777	45.485388	F	F	AGIN	USDA/ARS	Ben Rosen	22.72	60.52	2.43	64792652	4680290	3780369	1021116	8460659
MGCH-AND-0006	ERS3357728	MG_AND0006	0	0	MGCH-AND_MG-0006	Capra hircus	AND	Androy	Africa	Madagascar	-18.766947	46.869106999999985	Madagascar	-18.766947	46.869106999999985	-25.3122777	45.485388	F	F	AGIN	USDA/ARS	Ben Rosen	18.32	51.30	2.432	64847308	4473704	3821070	1132345	8294774
MGCH-AND-0007	ERS3357729	MG_AND0007	0	0	MGCH-AND_MG-0007	Capra hircus	AND	Androy	Africa	Madagascar	-18.766947	46.869106999999985	Madagascar	-18.766947	46.869106999999985	-25.313694	45.4930277	M	M	AGIN	USDA/ARS	Ben Rosen	17.72	50.63	2.426	64819629	4544493	3823068	1087237	8367561
MGCH-ANG-0027	ERS3357730	MG_ANG0027	0	0	MGCH-ANG_MG-0027	Capra hircus	ANG	Angora	Africa	Madagascar	-18.766947	46.869106999999985	Southern provinces of Madagascar	-23.55995198937519	45.682583562499985	-24.042277	44.4125	F	F	AGIN	USDA/ARS	Ben Rosen	23.27	64.06	2.432	64460986	5291862	3510143	1011436	8802005
MGCH-ANG-0028	ERS3357731	MG_ANG0028	0	0	MGCH-ANG_MG-0028	Capra hircus	ANG	Angora	Africa	Madagascar	-18.766947	46.869106999999985	Southern provinces of Madagascar	-23.55995198937519	45.682583562499985	-24.042277	44.4125	F	F	AGIN	USDA/ARS	Ben Rosen	20.68	58.92	2.433	64198178	5436389	3471562	1168298	8907951
MGCH-ANG-0029	ERS3357732	MG_ANG0029	0	0	MGCH-ANG_MG-0029	Capra hircus	ANG	Angora	Africa	Madagascar	-18.766947	46.869106999999985	Southern provinces of Madagascar	-23.55995198937519	45.682583562499985	-24.042277	44.4125	F	F	AGIN	USDA/ARS	Ben Rosen	23.95	67.01	2.423	64535765	5052806	3682812	1003044	8735618
MGCH-ANG-0030	ERS3357733	MG_ANG0030	0	0	MGCH-ANG_MG-0030	Capra hircus	ANG	Angora	Africa	Madagascar	-18.766947	46.869106999999985	Southern provinces of Madagascar	-23.55995198937519	45.682583562499985	-24.042277	44.4125	M	M	AGIN	USDA/ARS	Ben Rosen	23.85	66.80	2.416	64622230	5237794	3579736	834667	8817530
MGCH-ANG-0031	ERS3357734	MG_ANG0031	0	0	MGCH-ANG_MG-0031	Capra hircus	ANG	Angora	Africa	Madagascar	-18.766947	46.869106999999985	Southern provinces of Madagascar	-23.55995198937519	45.682583562499985	-24.042277	44.4125	F	F	AGIN	USDA/ARS	Ben Rosen	18.33	52.29	2.424	64453404	5149958	3571202	1099863	8721160
MGCH-ANG-0033	ERS3357735	MG_ANG0033	0	0	MGCH-ANG_MG-0033	Capra hircus	ANG	Angora	Africa	Madagascar	-18.766947	46.869106999999985	Southern provinces of Madagascar	-23.55995198937519	45.682583562499985	-24.042277	44.4125	M	M	AGIN	USDA/ARS	Ben Rosen	20.55	56.22	2.426	64640964	5107559	3564625	961279	8672184
MGCH-DIA-0002	ERS3357736	MG_DIA0002	0	0	MGCH-DIA_MG-0002	Capra hircus	DIA	Diana	Africa	Madagascar	-18.766947	46.869106999999985	Madagascar	-18.766947	46.869106999999985	-13.594722	48.500027	F	F	AGIN	USDA/ARS	Ben Rosen	19.26	53.19	2.441	65515355	2684018	4696379	1378675	7380397
MGCH-DIA-0004	ERS3357737	MG_DIA0004	0	0	MGCH-DIA_MG-0004	Capra hircus	DIA	Diana	Africa	Madagascar	-18.766947	46.869106999999985	Madagascar	-18.766947	46.869106999999985	-13.594722	48.500027	M	M	AGIN	USDA/ARS	Ben Rosen	15.94	44.26	2.421	64887537	3987758	3938653	1460479	7926411
MGCH-DIA-0006	ERS3357738	MG_DIA0006	0	0	MGCH-DIA_MG-0006	Capra hircus	DIA	Diana	Africa	Madagascar	-18.766947	46.869106999999985	Madagascar	-18.766947	46.869106999999985	-13.5941944	48.5005277	F	F	AGIN	USDA/ARS	Ben Rosen	24.01	64.74	2.437	65067695	4028776	3995777	1182179	8024553
MGCH-DIA-0007	ERS3357739	MG_DIA0007	0	0	MGCH-DIA_MG-0007	Capra hircus	DIA	Diana	Africa	Madagascar	-18.766947	46.869106999999985	Madagascar	-18.766947	46.869106999999985	-13.6671388	48.464333	F	F	AGIN	USDA/ARS	Ben Rosen	28.49	76.67	2.414	64861244	4445683	3898070	1069430	8343753
MGCH-DIA-0011	ERS3357740	MG_DIA0011	0	0	MGCH-DIA_MG-0011	Capra hircus	DIA	Diana	Africa	Madagascar	-18.766947	46.869106999999985	Madagascar	-18.766947	46.869106999999985	-14.2083055	48.0831944	M	M	AGIN	USDA/ARS	Ben Rosen	19.52	54.05	2.417	64882832	4374927	3915900	1100768	8290827
MGCH-DIA-0014	ERS3357741	MG_DIA0014	0	0	MGCH-DIA_MG-0014	Capra hircus	DIA	Diana	Africa	Madagascar	-18.766947	46.869106999999985	Madagascar	-18.766947	46.869106999999985	-13.668666	48.32677	F	F	AGIN	USDA/ARS	Ben Rosen	15.52	38.52	2.44	60792853	2523591	3440477	7517506	5964068
MGCH-DIA-0016	ERS3357742	MG_DIA0016	0	0	MGCH-DIA_MG-0016	Capra hircus	DIA	Diana	Africa	Madagascar	-18.766947	46.869106999999985	Madagascar	-18.766947	46.869106999999985	-13.668666	48.32677	F	F	AGIN	USDA/ARS	Ben Rosen	18.25	52.35	2.425	64779623	4252360	3954694	1287750	8207054
MGCH-DIA-0017	ERS3357743	MG_DIA0017	0	0	MGCH-DIA_MG-0017	Capra hircus	DIA	Diana	Africa	Madagascar	-18.766947	46.869106999999985	Madagascar	-18.766947	46.869106999999985	-13.668666	48.32677	F	F	AGIN	USDA/ARS	Ben Rosen	18.04	49.55	2.437	64799349	4311802	3896926	1266350	8208728
MGCH-MEN-0001	ERS3357744	MG_MEN0001	0	0	MGCH-MEN_MG-0001	Capra hircus	MEN	Menabe	Africa	Madagascar	-18.766947	46.869106999999985	Madagascar	-18.766947	46.869106999999985	-15.581277	47.626	M	M	AGIN	USDA/ARS	Ben Rosen	22.02	58.92	2.418	65607023	2995442	4610399	1061563	7605841
MGCH-MEN-0002	ERS3357745	MG_MEN0002	0	0	MGCH-MEN_MG-0002	Capra hircus	MEN	Menabe	Africa	Madagascar	-18.766947	46.869106999999985	Madagascar	-18.766947	46.869106999999985	-20.390611	45	F	F	AGIN	USDA/ARS	Ben Rosen	17.12	45.75	2.432	65277240	3350258	4191893	1455036	7542151
MGCH-MEN-0005	ERS3357746	MG_MEN0005	0	0	MGCH-MEN_MG-0005	Capra hircus	MEN	Menabe	Africa	Madagascar	-18.766947	46.869106999999985	Madagascar	-18.766947	46.869106999999985	-20.390611	45	F	F	AGIN	USDA/ARS	Ben Rosen	21.96	59.49	2.431	65154924	3718400	4175014	1226089	7893414
MGCH-MEN-0006	ERS3357747	MG_MEN0006	0	0	MGCH-MEN_MG-0006	Capra hircus	MEN	Menabe	Africa	Madagascar	-18.766947	46.869106999999985	Madagascar	-18.766947	46.869106999999985	-20.390611	45	F	F	AGIN	USDA/ARS	Ben Rosen	15.94	44.07	2.433	65128292	3405628	4141490	1599017	7547118
MGCH-MEN-0007	ERS3357748	MG_MEN0007	0	0	MGCH-MEN_MG-0007	Capra hircus	MEN	Menabe	Africa	Madagascar	-18.766947	46.869106999999985	Madagascar	-18.766947	46.869106999999985	-20.390611	45	F	F	AGIN	USDA/ARS	Ben Rosen	20.75	57.66	2.433	65100937	3672135	4239659	1261696	7911794
MGCH-MEN-0012	ERS3357749	MG_MEN0012	0	0	MGCH-MEN_MG-0012	Capra hircus	MEN	Menabe	Africa	Madagascar	-18.766947	46.869106999999985	Madagascar	-18.766947	46.869106999999985	-20.390611	45	M	M	AGIN	USDA/ARS	Ben Rosen	19.26	53.55	2.436	65134274	3633206	4248964	1257983	7882170
MGCH-MEN-0014	ERS3357750	MG_MEN0014	0	0	MGCH-MEN_MG-0014	Capra hircus	MEN	Menabe	Africa	Madagascar	-18.766947	46.869106999999985	Madagascar	-18.766947	46.869106999999985	-20.390611	45	F	F	AGIN	USDA/ARS	Ben Rosen	28.34	71.00	2.417	65209740	3849451	4182541	1032695	8031992
MGCH-MEN-0018	ERS3357751	MG_MEN0018	0	0	MGCH-MEN_MG-0018	Capra hircus	MEN	Menabe	Africa	Madagascar	-18.766947	46.869106999999985	Madagascar	-18.766947	46.869106999999985	-20.390611	45	F	F	AGIN	USDA/ARS	Ben Rosen	21.72	59.45	2.426	65150885	3717429	4247977	1158136	7965406
MGCH-SOF-0005	ERS3357752	MG_SOF0005	0	0	MGCH-SOF_MG-0005	Capra hircus	SOF	Sofia	Africa	Madagascar	-18.766947	46.869106999999985	Madagascar	-18.766947	46.869106999999985	-18.905	47.54772222	F	F	AGIN	USDA/ARS	Ben Rosen	23.80	65.12	2.412	65278027	2876695	4474653	1645052	7351348
MGCH-SOF-0007	ERS3357753	MG_SOF0007	0	0	MGCH-SOF_MG-0007	Capra hircus	SOF	Sofia	Africa	Madagascar	-18.766947	46.869106999999985	Madagascar	-18.766947	46.869106999999985	-18.905	47.54772222	F	F	AGIN	USDA/ARS	Ben Rosen	18.95	51.44	2.426	65120500	3684100	4250983	1218844	7935083
MGCH-SOF-0008	ERS3357754	MG_SOF0008	0	0	MGCH-SOF_MG-0008	Capra hircus	SOF	Sofia	Africa	Madagascar	-18.766947	46.869106999999985	Madagascar	-18.766947	46.869106999999985	-18.905	47.54772222	F	F	AGIN	USDA/ARS	Ben Rosen	22.59	62.02	2.427	65134513	3529683	4159938	1450293	7689621
MGCH-SOF-0013	ERS3357755	MG_SOF0013	0	0	MGCH-SOF_MG-0013	Capra hircus	SOF	Sofia	Africa	Madagascar	-18.766947	46.869106999999985	Madagascar	-18.766947	46.869106999999985	-14.198222	48.088333	F	M	AGIN	USDA/ARS	Ben Rosen	23.67	57.67	2.431	65042458	3794029	4166668	1271272	7960697
MGCH-SOF-0014	ERS3357756	MG_SOF0014	0	0	MGCH-SOF_MG-0014	Capra hircus	SOF	Sofia	Africa	Madagascar	-18.766947	46.869106999999985	Madagascar	-18.766947	46.869106999999985	-14.198222	48.088333	M	M	AGIN	USDA/ARS	Ben Rosen	25.43	70.58	2.417	65299283	3540248	4374070	1060826	7914318
MGCH-SOF-0020	ERS3357757	MG_SOF0020	0	0	MGCH-SOF_MG-0020	Capra hircus	SOF	Sofia	Africa	Madagascar	-18.766947	46.869106999999985	Madagascar	-18.766947	46.869106999999985	-15.5830277	47.6253333	M	M	AGIN	USDA/ARS	Ben Rosen	18.93	50.78	2.428	65457123	3230031	4327041	1260232	7557072
MGCH-SOF-0023	ERS3357758	MG_SOF0023	0	0	MGCH-SOF_MG-0023	Capra hircus	SOF	Sofia	Africa	Madagascar	-18.766947	46.869106999999985	Madagascar	-18.766947	46.869106999999985	-15.5830277	47.6253333	F	F	AGIN	USDA/ARS	Ben Rosen	29.08	70.45	2.423	65262777	3681087	4230182	1100381	7911269
MGCH-SOF-0024	ERS3357759	MG_SOF0024	0	0	MGCH-SOF_MG-0024	Capra hircus	SOF	Sofia	Africa	Madagascar	-18.766947	46.869106999999985	Madagascar	-18.766947	46.869106999999985	-15.5830277	47.6253333	F	F	AGIN	USDA/ARS	Ben Rosen	19.60	54.81	2.426	65341276	3209435	4467958	1255758	7677393
MGCH-SOU-0001	ERS3357760	MG_SOU0001	0	0	MGCH-SOU_MG-0001	Capra hircus	SOU	SudOuest	Africa	Madagascar	-18.766947	46.869106999999985	Madagascar	-18.766947	46.869106999999985	-23.933333	44.4130833	F	F	AGIN	USDA/ARS	Ben Rosen	21.49	60.82	2.431	64495295	4638096	3794158	1346878	8432254
MGCH-SOU-0002	ERS3357761	MG_SOU0002	0	0	MGCH-SOU_MG-0002	Capra hircus	SOU	SudOuest	Africa	Madagascar	-18.766947	46.869106999999985	Madagascar	-18.766947	46.869106999999985	-23.933333	44.4130833	F	F	AGIN	USDA/ARS	Ben Rosen	17.42	49.27	2.437	64783304	4322505	3879491	1289127	8201996
MGCH-SOU-0003	ERS3357762	MG_SOU0003	0	0	MGCH-SOU_MG-0003	Capra hircus	SOU	SudOuest	Africa	Madagascar	-18.766947	46.869106999999985	Madagascar	-18.766947	46.869106999999985	-23.933333	44.4130833	M	M	AGIN	USDA/ARS	Ben Rosen	20.14	57.08	2.432	64777213	4308675	3978900	1209639	8287575
MGCH-SOU-0004	ERS3357763	MG_SOU0004	0	0	MGCH-SOU_MG-0004	Capra hircus	SOU	SudOuest	Africa	Madagascar	-18.766947	46.869106999999985	Madagascar	-18.766947	46.869106999999985	-23.953555	44.4035	F	F	AGIN	USDA/ARS	Ben Rosen	18.82	51.96	2.438	64861458	4289249	3884210	1239510	8173459
MGCH-SOU-0006	ERS3357764	MG_SOU0006	0	0	MGCH-SOU_MG-0006	Capra hircus	SOU	SudOuest	Africa	Madagascar	-18.766947	46.869106999999985	Madagascar	-18.766947	46.869106999999985	-23.953555	44.4035	F	F	AGIN	USDA/ARS	Ben Rosen	17.09	46.35	2.437	64979657	3838442	3946883	1509445	7785325
MGCH-SOU-0007	ERS3357765	MG_SOU0007	0	0	MGCH-SOU_MG-0007	Capra hircus	SOU	SudOuest	Africa	Madagascar	-18.766947	46.869106999999985	Madagascar	-18.766947	46.869106999999985	-23.953555	44.4035	F	F	AGIN	USDA/ARS	Ben Rosen	17.91	48.87	2.433	64918645	3962090	3897813	1495879	7859903
MGCH-SOU-0008	ERS3357766	MG_SOU0008	0	0	MGCH-SOU_MG-0008	Capra hircus	SOU	SudOuest	Africa	Madagascar	-18.766947	46.869106999999985	Madagascar	-18.766947	46.869106999999985	-24.0434166	44.3755833	M	M	AGIN	USDA/ARS	Ben Rosen	29.25	76.25	2.427	64865219	4589871	3867614	951723	8457485
MGCH-SOU-0010	ERS3357767	MG_SOU0010	0	0	MGCH-SOU_MG-0010	Capra hircus	SOU	SudOuest	Africa	Madagascar	-18.766947	46.869106999999985	Madagascar	-18.766947	46.869106999999985	-24.0434166	44.3755833	M	M	AGIN	USDA/ARS	Ben Rosen	21.17	59.85	2.421	64868423	4450635	3914074	1041295	8364709
MLCH-GUE-0008	ERS3357768	ML_GUE0008	0	0	MLCH-GUE_ML-0008	Capra hircus	GUE	Guera	Africa	Mali	16.56246378558138	-1.6231191250000165	Mali	16.56246378558138	-1.6231191250000165	14.539	-9.19	M	M	AGIN	USDA/ARS	Ben Rosen	17.89	45.73	2.43	64278689	3797350	3476573	2721815	7273923
MLCH-GUE-0012	ERS3357769	ML_GUE0012	0	0	MLCH-GUE_ML-0012	Capra hircus	GUE	Guera	Africa	Mali	16.56246378558138	-1.6231191250000165	Mali	16.56246378558138	-1.6231191250000165	14.539	-9.19	F	F	AGIN	USDA/ARS	Ben Rosen	17.98	44.97	2.441	64307298	4194310	3173566	2599253	7367876
MLCH-GUE-0014	ERS3357770	ML_GUE0014	0	0	MLCH-GUE_ML-0014	Capra hircus	GUE	Guera	Africa	Mali	16.56246378558138	-1.6231191250000165	Mali	16.56246378558138	-1.6231191250000165	14.539	-9.19	F	F	AGIN	USDA/ARS	Ben Rosen	19.22	54.73	2.429	64728189	5224954	3252527	1068757	8477481
MLCH-GUE-0016	ERS3357771	ML_GUE0016	0	0	MLCH-GUE_ML-0016	Capra hircus	GUE	Guera	Africa	Mali	16.56246378558138	-1.6231191250000165	Mali	16.56246378558138	-1.6231191250000165	14.539	-9.19	F	F	AGIN	USDA/ARS	Ben Rosen	17.46	48.59	2.437	64549378	4843442	3217691	1663916	8061133
MLCH-GUE-0017	ERS3357772	ML_GUE0017	0	0	MLCH-GUE_ML-0017	Capra hircus	GUE	Guera	Africa	Mali	16.56246378558138	-1.6231191250000165	Mali	16.56246378558138	-1.6231191250000165	14.539	-9.19	F	F	AGIN	USDA/ARS	Ben Rosen	21.11	57.43	2.429	65056351	4331531	3689481	1197064	8021012
MLCH-GUE-0019	ERS3357773	ML_GUE0019	0	0	MLCH-GUE_ML-0019	Capra hircus	GUE	Guera	Africa	Mali	16.56246378558138	-1.6231191250000165	Mali	16.56246378558138	-1.6231191250000165	14.539	-9.19	F	F	AGIN	USDA/ARS	Ben Rosen	18.51	51.11	2.437	64732928	4984103	3225507	1331889	8209610
MLCH-GUE-0023	ERS3357774	ML_GUE0023	0	0	MLCH-GUE_ML-0023	Capra hircus	GUE	Guera	Africa	Mali	16.56246378558138	-1.6231191250000165	Mali	16.56246378558138	-1.6231191250000165	14.539	-9.19	M	M	AGIN	USDA/ARS	Ben Rosen	35.97	57.18	2.419	64057930	4638218	3200516	2377763	7838734
MLCH-GUE-0024	ERS3357775	ML_GUE0024	0	0	MLCH-GUE_ML-0024	Capra hircus	GUE	Guera	Africa	Mali	16.56246378558138	-1.6231191250000165	Mali	16.56246378558138	-1.6231191250000165	14.539	-9.19	F	F	AGIN	USDA/ARS	Ben Rosen	14.43	39.98	2.441	64727855	4185898	3300135	2060539	7486033
MLCH-MAU-0001	ERS3357776	ML_MAU0001	0	0	MLCH-MAU_ML-0001	Capra hircus	MAU	Maure	Africa	Mali	16.56246378558138	-1.6231191250000165	Mali	16.56246378558138	-1.6231191250000165	14.473611	-7.469444	F	F	AGIN	USDA/ARS	Ben Rosen	20.65	52.88	2.414	64487677	4683505	3273795	1829450	7957300
MLCH-MAU-0011	ERS3357777	ML_MAU0011	0	0	MLCH-MAU_ML-0011	Capra hircus	MAU	Maure	Africa	Mali	16.56246378558138	-1.6231191250000165	Mali	16.56246378558138	-1.6231191250000165	14.473611	-7.469444	F	F	AGIN	USDA/ARS	Ben Rosen	24.41	63.28	2.411	64792442	5165932	3280532	1035521	8446464
MLCH-MAU-0012	ERS3357778	ML_MAU0012	0	0	MLCH-MAU_ML-0012	Capra hircus	MAU	Maure	Africa	Mali	16.56246378558138	-1.6231191250000165	Mali	16.56246378558138	-1.6231191250000165	14.473611	-7.469444	F	F	AGIN	USDA/ARS	Ben Rosen	21.74	60.73	2.417	64660574	5275015	3284772	1054066	8559787
MLCH-MAU-0014	ERS3357779	ML_MAU0014	0	0	MLCH-MAU_ML-0014	Capra hircus	MAU	Maure	Africa	Mali	16.56246378558138	-1.6231191250000165	Mali	16.56246378558138	-1.6231191250000165	14.473611	-7.469444	F	F	AGIN	USDA/ARS	Ben Rosen	16.72	45.51	2.435	64652072	4513255	3177812	1931288	7691067
MLCH-NAI-0003	ERS3357780	ML_NAI0003	0	0	MLCH-NAI_ML-0003	Capra hircus	NAI	Naine	Africa	Mali	16.56246378558138	-1.6231191250000165	Mali	16.56246378558138	-1.6231191250000165	11.416667	-7.483333	M	M	AGIN	USDA/ARS	Ben Rosen	17.21	48.62	2.422	64805844	4880919	3462382	1125282	8343301
MLCH-NAI-0004	ERS3357781	ML_NAI0004	0	0	MLCH-NAI_ML-0004	Capra hircus	NAI	Naine	Africa	Mali	16.56246378558138	-1.6231191250000165	Mali	16.56246378558138	-1.6231191250000165	11.416667	-7.483333	F	F	AGIN	USDA/ARS	Ben Rosen	25.15	70.22	2.439	65031457	4576871	3462732	1203367	8039603
MLCH-NAI-0009	ERS3357782	ML_NAI0009	0	0	MLCH-NAI_ML-0009	Capra hircus	NAI	Naine	Africa	Mali	16.56246378558138	-1.6231191250000165	Mali	16.56246378558138	-1.6231191250000165	11.416667	-7.483333	F	F	AGIN	USDA/ARS	Ben Rosen	15.82	45.50	2.414	65007634	4693268	3477293	1096232	8170561
MLCH-NAI-0010	ERS3357783	ML_NAI0010	0	0	MLCH-NAI_ML-0010	Capra hircus	NAI	Naine	Africa	Mali	16.56246378558138	-1.6231191250000165	Mali	16.56246378558138	-1.6231191250000165	11.416667	-7.483333	F	F	AGIN	USDA/ARS	Ben Rosen	22.84	58.37	2.432	65025443	4708923	3406587	1133474	8115510
MLCH-NAI-0011	ERS3357784	ML_NAI0011	0	0	MLCH-NAI_ML-0011	Capra hircus	NAI	Naine	Africa	Mali	16.56246378558138	-1.6231191250000165	Mali	16.56246378558138	-1.6231191250000165	11.416667	-7.483333	F	F	AGIN	USDA/ARS	Ben Rosen	14.33	41.37	2.441	64892030	4704154	3398102	1280141	8102256
MLCH-NAI-0013	ERS3357785	ML_NAI0013	0	0	MLCH-NAI_ML-0013	Capra hircus	NAI	Naine	Africa	Mali	16.56246378558138	-1.6231191250000165	Mali	16.56246378558138	-1.6231191250000165	11.416667	-7.483333	F	F	AGIN	USDA/ARS	Ben Rosen	15.56	43.99	2.438	65068557	4465049	3441425	1299396	7906474
MLCH-NAI-0015	ERS3357786	ML_NAI0015	0	0	MLCH-NAI_ML-0015	Capra hircus	NAI	Naine	Africa	Mali	16.56246378558138	-1.6231191250000165	Mali	16.56246378558138	-1.6231191250000165	11.416667	-7.483333	F	F	AGIN	USDA/ARS	Ben Rosen	17.50	46.66	2.441	64960399	4600790	3442367	1270871	8043157
MLCH-NAI-0016	ERS3357787	ML_NAI0016	0	0	MLCH-NAI_ML-0016	Capra hircus	NAI	Naine	Africa	Mali	16.56246378558138	-1.6231191250000165	Mali	16.56246378558138	-1.6231191250000165	11.416667	-7.483333	F	F	AGIN	USDA/ARS	Ben Rosen	15.44	43.79	2.433	64143294	3846131	3373060	2911942	7219191
MLCH-PEU-0001	ERS3357788	ML_PEU0001	0	0	MLCH-PEU_ML-0001	Capra hircus	PEU	Peulh	Africa	Mali	16.56246378558138	-1.6231191250000165	Mali	16.56246378558138	-1.6231191250000165	14.495833	-4.198611	M	M	AGIN	USDA/ARS	Ben Rosen	17.49	49.43	2.42	64981241	4802106	3385664	1105416	8187770
MLCH-PEU-0014	ERS3357789	ML_PEU0014	0	0	MLCH-PEU_ML-0014	Capra hircus	PEU	Peulh	Africa	Mali	16.56246378558138	-1.6231191250000165	Mali	16.56246378558138	-1.6231191250000165	14.495833	-4.198611	F	F	AGIN	USDA/ARS	Ben Rosen	23.48	64.91	2.41	64781780	5209363	3292595	990689	8501958
MLCH-PEU-0016	ERS3357790	ML_PEU0016	0	0	MLCH-PEU_ML-0016	Capra hircus	PEU	Peulh	Africa	Mali	16.56246378558138	-1.6231191250000165	Mali	16.56246378558138	-1.6231191250000165	14.495833	-4.198611	F	F	AGIN	USDA/ARS	Ben Rosen	16.13	46.32	2.445	64897019	4860141	3280678	1236589	8140819
MLCH-PEU-0020	ERS3357791	ML_PEU0020	0	0	MLCH-PEU_ML-0020	Capra hircus	PEU	Peulh	Africa	Mali	16.56246378558138	-1.6231191250000165	Mali	16.56246378558138	-1.6231191250000165	14.495833	-4.198611	F	F	AGIN	USDA/ARS	Ben Rosen	15.06	43.37	2.423	64849691	4778608	3338070	1308058	8116678
MLCH-SDN-0001	ERS3357792	ML_SDN0001	0	0	MLCH-SDN_ML-0001	Capra hircus	SDN	Soudanaise	Africa	Mali	16.56246378558138	-1.6231191250000165	Mali	16.56246378558138	-1.6231191250000165	13.45	-6.266667	F	F	AGIN	USDA/ARS	Ben Rosen	15.46	44.71	2.44	64765637	4908827	3330707	1269256	8239534
MLCH-SDN-0002	ERS3357793	ML_SDN0002	0	0	MLCH-SDN_ML-0002	Capra hircus	SDN	Soudanaise	Africa	Mali	16.56246378558138	-1.6231191250000165	Mali	16.56246378558138	-1.6231191250000165	13.45	-6.266667	F	F	AGIN	USDA/ARS	Ben Rosen	14.15	39.81	2.447	65003058	4540884	3311601	1418884	7852485
MLCH-SDN-0003	ERS3357794	ML_SDN0003	0	0	MLCH-SDN_ML-0003	Capra hircus	SDN	Soudanaise	Africa	Mali	16.56246378558138	-1.6231191250000165	Mali	16.56246378558138	-1.6231191250000165	13.45	-6.266667	M	M	AGIN	USDA/ARS	Ben Rosen	14.33	40.85	2.438	65059297	4706335	3354627	1154168	8060962
MLCH-SDN-0009	ERS3357795	ML_SDN0009	0	0	MLCH-SDN_ML-0009	Capra hircus	SDN	Soudanaise	Africa	Mali	16.56246378558138	-1.6231191250000165	Mali	16.56246378558138	-1.6231191250000165	13.45	-6.266667	F	F	AGIN	USDA/ARS	Ben Rosen	15.58	45.05	2.434	64884804	4799408	3364473	1225742	8163881
MLCH-SDN-0010	ERS3357796	ML_SDN0010	0	0	MLCH-SDN_ML-0010	Capra hircus	SDN	Soudanaise	Africa	Mali	16.56246378558138	-1.6231191250000165	Mali	16.56246378558138	-1.6231191250000165	13.45	-6.266667	F	F	AGIN	USDA/ARS	Ben Rosen	15.08	41.16	2.449	64764634	4186395	3247429	2075969	7433824
MLCH-SDN-0011	ERS3357797	ML_SDN0011	0	0	MLCH-SDN_ML-0011	Capra hircus	SDN	Soudanaise	Africa	Mali	16.56246378558138	-1.6231191250000165	Mali	16.56246378558138	-1.6231191250000165	13.45	-6.266667	F	F	AGIN	USDA/ARS	Ben Rosen	14.74	41.73	2.438	64517829	4211768	3305646	2239184	7517414
MLCH-SDN-0017	ERS3357798	ML_SDN0017	0	0	MLCH-SDN_ML-0017	Capra hircus	SDN	Soudanaise	Africa	Mali	16.56246378558138	-1.6231191250000165	Mali	16.56246378558138	-1.6231191250000165	13.45	-6.266667	F	F	AGIN	USDA/ARS	Ben Rosen	14.76	42.01	2.445	64451377	4206325	3255275	2361450	7461600
MLCH-SDN-0024	ERS3357799	ML_SDN0024	0	0	MLCH-SDN_ML-0024	Capra hircus	SDN	Soudanaise	Africa	Mali	16.56246378558138	-1.6231191250000165	Mali	16.56246378558138	-1.6231191250000165	13.45	-6.266667	F	F	AGIN	USDA/ARS	Ben Rosen	18.91	49.52	2.413	65013957	4588966	3375575	1295929	7964541
MLCH-TAR-0002	ERS3357800	ML_TAR0002	0	0	MLCH-TAR_ML-0002	Capra hircus	TAR	Targui	Africa	Mali	16.56246378558138	-1.6231191250000165	Mali	16.56246378558138	-1.6231191250000165	16.266667	-0.05	F	F	AGIN	USDA/ARS	Ben Rosen	16.86	42.31	2.448	64916508	4759286	3283945	1314688	8043231
MLCH-TAR-0005	ERS3357801	ML_TAR0005	0	0	MLCH-TAR_ML-0005	Capra hircus	TAR	Targui	Africa	Mali	16.56246378558138	-1.6231191250000165	Mali	16.56246378558138	-1.6231191250000165	16.266667	-0.05	F	F	AGIN	USDA/ARS	Ben Rosen	14.26	40.89	2.424	64791493	4947337	3306421	1229176	8253758
MLCH-TAR-0012	ERS3357802	ML_TAR0012	0	0	MLCH-TAR_ML-0012	Capra hircus	TAR	Targui	Africa	Mali	16.56246378558138	-1.6231191250000165	Mali	16.56246378558138	-1.6231191250000165	16.266667	-0.05	F	F	AGIN	USDA/ARS	Ben Rosen	19.23	53.51	2.445	64250899	4027519	3200005	2796004	7227524
MLCH-TAR-0014	ERS3357803	ML_TAR0014	0	0	MLCH-TAR_ML-0014	Capra hircus	TAR	Targui	Africa	Mali	16.56246378558138	-1.6231191250000165	Mali	16.56246378558138	-1.6231191250000165	16.266667	-0.05	F	F	AGIN	USDA/ARS	Ben Rosen	14.18	37.81	2.434	63727973	3709506	3325850	3511098	7035356
MOCH-AA10-2195	ERS154534	not applicable	0	0	MACH-UNK_MA-2195	Capra hircus	UNK	Unknown	Africa	Morocco	31.791702	-7.092620000000011	Morroco	31.791702	-7.092620000000011	32.5167	-1.8167	M	M	NEXTGEN	INRA Maroc	Badr Benjelloun	11.64	35.50	2.456	64265442	4895969	3345156	1767860	8241125
MOCH-AA11-2174	ERS154535	not applicable	0	0	MACH-UNK_MA-2174	Capra hircus	UNK	Unknown	Africa	Morocco	31.791702	-7.092620000000011	Morroco	31.791702	-7.092620000000011	32.25	-1.75	F	F	NEXTGEN	INRA Maroc	Badr Benjelloun	11.91	36.20	2.459	64283517	4803393	3368431	1819086	8171824
MOCH-AA6-2031	ERS154536	not applicable	0	0	MACH-UNK_MA-2031	Capra hircus	UNK	Unknown	Africa	Morocco	31.791702	-7.092620000000011	Morroco	31.791702	-7.092620000000011	34.5394	-1.8267	F	F	NEXTGEN	INRA Maroc	Badr Benjelloun	12.38	37.57	2.453	64319472	4960980	3295381	1698594	8256361
MOCH-AA6-2034	ERS154537	not applicable	0	0	MACH-UNK_MA-2034	Capra hircus	UNK	Unknown	Africa	Morocco	31.791702	-7.092620000000011	Morroco	31.791702	-7.092620000000011	34.8275	-1.675	F	F	NEXTGEN	INRA Maroc	Badr Benjelloun	14.39	43.21	2.452	64039158	5529202	3043837	1662230	8573039
MOCH-AA7-2026	ERS154538	not applicable	0	0	MACH-UNK_MA-2026	Capra hircus	UNK	Unknown	Africa	Morocco	31.791702	-7.092620000000011	Morroco	31.791702	-7.092620000000011	34.00917	-1.92444	F	F	NEXTGEN	INRA Maroc	Badr Benjelloun	14.41	42.83	2.456	64261150	4951804	3360263	1701210	8312067
MOCH-AA9-2152	ERS154540	not applicable	0	0	MACH-UNK_MA-2152	Capra hircus	UNK	Unknown	Africa	Morocco	31.791702	-7.092620000000011	Morroco	31.791702	-7.092620000000011	33.4261	-1.8721	F	F	NEXTGEN	INRA Maroc	Badr Benjelloun	12.73	38.81	2.457	63943044	5398310	3046695	1886378	8445005
MOCH-AB10-2181	ERS154541	not applicable	0	0	MACH-UNK_MA-2181	Capra hircus	UNK	Unknown	Africa	Morocco	31.791702	-7.092620000000011	Morroco	31.791702	-7.092620000000011	32.5833	-1.4167	F	F	NEXTGEN	INRA Maroc	Badr Benjelloun	13.69	41.45	2.455	64050888	5462777	3089832	1670930	8552609
MOCH-AB11-2160	ERS154543	not applicable	0	0	MACH-UNK_MA-2160	Capra hircus	UNK	Unknown	Africa	Morocco	31.791702	-7.092620000000011	Morroco	31.791702	-7.092620000000011	32.15	-1.2833	F	F	NEXTGEN	INRA Maroc	Badr Benjelloun	13.66	41.41	2.452	63997070	5498385	3081428	1697544	8579813
MOCH-AB11-2167	ERS154542	not applicable	0	0	MACH-UNK_MA-2167	Capra hircus	UNK	Unknown	Africa	Morocco	31.791702	-7.092620000000011	Morroco	31.791702	-7.092620000000011	32.3333	-1.25	F	F	NEXTGEN	INRA Maroc	Badr Benjelloun	12.62	38.47	2.454	64100400	5443348	3048077	1682602	8491425
MOCH-H19-1343	ERS154544	not applicable	0	0	MACH-UNK_MA-1343	Capra hircus	UNK	Unknown	Africa	Morocco	31.791702	-7.092620000000011	Morroco	31.791702	-7.092620000000011	28.26907	-11.05555	F	F	NEXTGEN	INRA Maroc	Badr Benjelloun	13.18	39.99	2.453	64112671	5316123	3101245	1744388	8417368
MOCH-J17-1355	ERS154545	not applicable	0	0	MACH-UNK_MA-1355	Capra hircus	UNK	Unknown	Africa	Morocco	31.791702	-7.092620000000011	Morroco	31.791702	-7.092620000000011	29.09516	-10.11372	F	F	NEXTGEN	INRA Maroc	Badr Benjelloun	15.26	45.13	2.452	64275109	4878873	3337554	1782891	8216427
MOCH-J18-1324	ERS154546	not applicable	0	0	MACH-UNK_MA-1324	Capra hircus	UNK	Unknown	Africa	Morocco	31.791702	-7.092620000000011	Morroco	31.791702	-7.092620000000011	28.50932	-10.14188	M	M	NEXTGEN	INRA Maroc	Badr Benjelloun	13.11	39.77	2.447	64286618	5296066	3133339	1558404	8429405
MOCH-J19-1309	ERS154547	not applicable	0	0	MACH-UNK_MA-1309	Capra hircus	UNK	Unknown	Africa	Morocco	31.791702	-7.092620000000011	Morroco	31.791702	-7.092620000000011	28.28042	-10.18368	F	F	NEXTGEN	INRA Maroc	Badr Benjelloun	14.53	43.47	2.453	64072298	5448819	3048225	1705085	8497044
MOCH-K13-0366	ERS154548	not applicable	0	0	MACH-UNK_MA-0366	Capra hircus	UNK	Unknown	Africa	Morocco	31.791702	-7.092620000000011	Morroco	31.791702	-7.092620000000011	31.21258	-9.70159	M	M	NEXTGEN	INRA Maroc	Badr Benjelloun	12.91	38.97	2.449	64286760	5299627	3146206	1541834	8445833
MOCH-K14-0425	ERS154549	not applicable	0	0	MACH-UNK_MA-0425	Capra hircus	UNK	Unknown	Africa	Morocco	31.791702	-7.092620000000011	Morroco	31.791702	-7.092620000000011	30.7366	-9.8197	F	F	NEXTGEN	INRA Maroc	Badr Benjelloun	11.88	36.49	2.458	64186802	5165744	3130219	1791662	8295963
MOCH-K15-0440	ERS154550	not applicable	0	0	MACH-UNK_MA-0440	Capra hircus	UNK	Unknown	Africa	Morocco	31.791702	-7.092620000000011	Morroco	31.791702	-7.092620000000011	30.25939	-9.57139	F	F	NEXTGEN	INRA Maroc	Badr Benjelloun	12.34	37.02	2.452	64412674	4562492	3459105	1840156	8021597
MOCH-K16-1367	ERS154551	not applicable	0	0	MACH-UNK_MA-1367	Capra hircus	UNK	Unknown	Africa	Morocco	31.791702	-7.092620000000011	Morroco	31.791702	-7.092620000000011	29.53622	-9.5351	F	F	NEXTGEN	INRA Maroc	Badr Benjelloun	15.44	44.71	2.45	64838803	3636435	3984080	1815109	7620515
MOCH-K17-1351	ERS154552	not applicable	0	0	MACH-UNK_MA-1351	Capra hircus	UNK	Unknown	Africa	Morocco	31.791702	-7.092620000000011	Morroco	31.791702	-7.092620000000011	29.02136	-9.5984	M	M	NEXTGEN	INRA Maroc	Badr Benjelloun	12.82	38.95	2.451	64220869	5207523	3176515	1669520	8384038
MOCH-K18-1315	ERS154553	not applicable	0	0	MACH-UNK_MA-1315	Capra hircus	UNK	Unknown	Africa	Morocco	31.791702	-7.092620000000011	Morroco	31.791702	-7.092620000000011	28.56616	-9.57219	F	F	NEXTGEN	INRA Maroc	Badr Benjelloun	13.71	41.51	2.456	64029921	5602855	2974035	1667616	8576890
MOCH-L10-3100	ERS154555	not applicable	0	0	MACH-UNK_MA-3100	Capra hircus	UNK	Unknown	Africa	Morocco	31.791702	-7.092620000000011	Morroco	31.791702	-7.092620000000011	32.7	-9.058	M	M	NEXTGEN	INRA Maroc	Badr Benjelloun	12.46	36.55	2.45	64972740	3421835	4048264	1831588	7470099
MOCH-L12-0379	ERS154556	not applicable	0	0	MACH-UNK_MA-0379	Capra hircus	UNK	Unknown	Africa	Morocco	31.791702	-7.092620000000011	Morroco	31.791702	-7.092620000000011	31.62354	-9.21121	F	F	NEXTGEN	INRA Maroc	Badr Benjelloun	11.75	35.36	2.454	64454784	4337811	3545308	1936524	7883119
MOCH-L13-0350	ERS154557	not applicable	0	0	MACH-UNK_MA-0350	Capra hircus	UNK	Unknown	Africa	Morocco	31.791702	-7.092620000000011	Morroco	31.791702	-7.092620000000011	31.21366	-9.04293	M	M	NEXTGEN	INRA Maroc	Badr Benjelloun	11.82	36.07	2.455	64373237	5213790	3125662	1561738	8339452
MOCH-L14-0418	ERS154558	not applicable	0	0	MACH-UNK_MA-0418	Capra hircus	UNK	Unknown	Africa	Morocco	31.791702	-7.092620000000011	Morroco	31.791702	-7.092620000000011	30.52957	-9.32816	F	F	NEXTGEN	INRA Maroc	Badr Benjelloun	12.23	37.35	2.457	64116686	5174223	3162071	1821447	8336294
MOCH-L15-0443	ERS154559	not applicable	0	0	MACH-UNK_MA-0443	Capra hircus	UNK	Unknown	Africa	Morocco	31.791702	-7.092620000000011	Morroco	31.791702	-7.092620000000011	30.31394	-9.29365	F	F	NEXTGEN	INRA Maroc	Badr Benjelloun	13.66	40.86	2.45	64449616	4912871	3324459	1587481	8237330
MOCH-L16-1370	ERS154560	not applicable	0	0	MACH-UNK_MA-1370	Capra hircus	UNK	Unknown	Africa	Morocco	31.791702	-7.092620000000011	Morroco	31.791702	-7.092620000000011	29.51161	-9.37299	F	F	NEXTGEN	INRA Maroc	Badr Benjelloun	13.78	41.26	2.451	64213004	4764612	3417992	1878819	8182604
MOCH-L17-1264	ERS154561	not applicable	0	0	MACH-UNK_MA-1264	Capra hircus	UNK	Unknown	Africa	Morocco	31.791702	-7.092620000000011	Morroco	31.791702	-7.092620000000011	29.0379	-9.25929	F	F	NEXTGEN	INRA Maroc	Badr Benjelloun	13.49	40.73	2.452	64302170	5171109	3170005	1631143	8341114
MOCH-L18-1280	ERS154554	not applicable	0	0	MACH-UNK_MA-1280	Capra hircus	UNK	Unknown	Africa	Morocco	31.791702	-7.092620000000011	Morroco	31.791702	-7.092620000000011	28.50969	-9.38272	M	M	NEXTGEN	INRA Maroc	Badr Benjelloun	13.25	40.02	2.448	64315383	5202546	3197129	1559369	8399675
MOCH-L19-1290	ERS154562	not applicable	0	0	MACH-UNK_MA-1290	Capra hircus	UNK	Unknown	Africa	Morocco	31.791702	-7.092620000000011	Morroco	31.791702	-7.092620000000011	28.00937	-9.17564	F	F	NEXTGEN	INRA Maroc	Badr Benjelloun	13.83	41.60	2.45	64185182	5326590	3122410	1640245	8449000
MOCH-M10-3089	ERS154563	not applicable	0	0	MACH-UNK_MA-3089	Capra hircus	UNK	Unknown	Africa	Morocco	31.791702	-7.092620000000011	Morroco	31.791702	-7.092620000000011	32.84	-8.829	F	F	NEXTGEN	INRA Maroc	Badr Benjelloun	10.43	31.88	2.455	64581234	4157407	3653935	1881851	7811342
MOCH-M10-3107	ERS154564	not applicable	0	0	MACH-UNK_MA-3107	Capra hircus	UNK	Unknown	Africa	Morocco	31.791702	-7.092620000000011	Morroco	31.791702	-7.092620000000011	32.61	-8.69	F	F	NEXTGEN	INRA Maroc	Badr Benjelloun	13.52	40.69	2.453	64192027	5396175	3080180	1606045	8476355
MOCH-M11-0314	ERS154565	not applicable	0	0	MACH-UNK_MA-0314	Capra hircus	UNK	Unknown	Africa	Morocco	31.791702	-7.092620000000011	Morroco	31.791702	-7.092620000000011	32.16508	-8.6029	F	F	NEXTGEN	INRA Maroc	Badr Benjelloun	11.97	36.55	2.456	63999907	5215255	3083166	1976099	8298421
MOCH-M12-0351	ERS154566	not applicable	0	0	MACH-UNK_MA-0351	Capra hircus	UNK	Unknown	Africa	Morocco	31.791702	-7.092620000000011	Morroco	31.791702	-7.092620000000011	31.58502	-8.74081	M	M	NEXTGEN	INRA Maroc	Badr Benjelloun	11.87	35.34	2.451	64941341	3721271	3943011	1668804	7664282
MOCH-M13-0333	ERS154567	not applicable	0	0	MACH-UNK_MA-0333	Capra hircus	UNK	Unknown	Africa	Morocco	31.791702	-7.092620000000011	Morroco	31.791702	-7.092620000000011	31.19298	-8.8438	F	F	NEXTGEN	INRA Maroc	Badr Benjelloun	11.71	35.84	2.457	64038446	5165909	3090474	1979598	8256383
MOCH-M14-0455	ERS154568	not applicable	0	0	MACH-UNK_MA-0455	Capra hircus	UNK	Unknown	Africa	Morocco	31.791702	-7.092620000000011	Morroco	31.791702	-7.092620000000011	30.55128	-8.61685	F	F	NEXTGEN	INRA Maroc	Badr Benjelloun	11.84	35.00	2.455	64868247	3504087	3985066	1917027	7489153
MOCH-M15-1213	ERS154569	not applicable	0	0	MACH-UNK_MA-1213	Capra hircus	UNK	Unknown	Africa	Morocco	31.791702	-7.092620000000011	Morroco	31.791702	-7.092620000000011	30.30494	-8.57755	F	F	NEXTGEN	INRA Maroc	Badr Benjelloun	13.35	39.94	2.454	64614291	4545291	3494507	1620338	8039798
MOCH-M16-1227	ERS154570	not applicable	0	0	MACH-UNK_MA-1227	Capra hircus	UNK	Unknown	Africa	Morocco	31.791702	-7.092620000000011	Morroco	31.791702	-7.092620000000011	29.56715	-8.51226	F	F	NEXTGEN	INRA Maroc	Badr Benjelloun	15.62	45.87	2.445	64435026	4830396	3394507	1614498	8224903
MOCH-M17-1262	ERS154571	not applicable	0	0	MACH-UNK_MA-1262	Capra hircus	UNK	Unknown	Africa	Morocco	31.791702	-7.092620000000011	Morroco	31.791702	-7.092620000000011	29.01302	-8.53551	F	F	NEXTGEN	INRA Maroc	Badr Benjelloun	13.45	39.95	2.448	64570815	4346769	3596176	1760667	7942945
MOCH-M18-1285	ERS154572	not applicable	0	0	MACH-UNK_MA-1285	Capra hircus	UNK	Unknown	Africa	Morocco	31.791702	-7.092620000000011	Morroco	31.791702	-7.092620000000011	28.55545	-8.5531	F	F	NEXTGEN	INRA Maroc	Badr Benjelloun	14.28	42.79	2.446	64225247	5287710	3139594	1621876	8427304
MOCH-N10-3078	ERS154573	not applicable	0	0	MACH-UNK_MA-3078	Capra hircus	UNK	Unknown	Africa	Morocco	31.791702	-7.092620000000011	Morroco	31.791702	-7.092620000000011	32.806	-8.059	F	F	NEXTGEN	INRA Maroc	Badr Benjelloun	14.87	44.10	2.452	64142778	5496273	3054027	1581349	8550300
MOCH-N11-0330	ERS154574	not applicable	0	0	MACH-UNK_MA-0330	Capra hircus	UNK	Unknown	Africa	Morocco	31.791702	-7.092620000000011	Morroco	31.791702	-7.092620000000011	32.28668	-8.31488	F	F	NEXTGEN	INRA Maroc	Badr Benjelloun	11.81	36.07	2.456	64170865	5001945	3242504	1859113	8244449
MOCH-N12-0292	ERS154575	not applicable	0	0	MACH-UNK_MA-0292	Capra hircus	UNK	Unknown	Africa	Morocco	31.791702	-7.092620000000011	Morroco	31.791702	-7.092620000000011	31.66927	-8.27172	F	F	NEXTGEN	INRA Maroc	Badr Benjelloun	12.70	38.59	2.453	64081087	5115661	3231031	1846648	8346692
MOCH-N13-0411	ERS154576	not applicable	0	0	MACH-UNK_MA-0411	Capra hircus	UNK	Unknown	Africa	Morocco	31.791702	-7.092620000000011	Morroco	31.791702	-7.092620000000011	31.35838	-8.13052	F	F	NEXTGEN	INRA Maroc	Badr Benjelloun	11.42	34.36	2.455	64629487	4136486	3647266	1861188	7783752
MOCH-N14-0459	ERS154577	not applicable	0	0	MACH-UNK_MA-0459	Capra hircus	UNK	Unknown	Africa	Morocco	31.791702	-7.092620000000011	Morroco	31.791702	-7.092620000000011	30.67966	-8.14155	F	F	NEXTGEN	INRA Maroc	Badr Benjelloun	10.97	34.06	2.452	64191967	5296744	3077357	1708359	8374101
MOCH-N15-1209	ERS154578	not applicable	0	0	MACH-UNK_MA-1209	Capra hircus	UNK	Unknown	Africa	Morocco	31.791702	-7.092620000000011	Morroco	31.791702	-7.092620000000011	30.26711	-8.05893	F	F	NEXTGEN	INRA Maroc	Badr Benjelloun	11.66	35.60	2.449	64501470	4725028	3394755	1653174	8119783
MOCH-N16-1228	ERS154579	not applicable	0	0	MACH-UNK_MA-1228	Capra hircus	UNK	Unknown	Africa	Morocco	31.791702	-7.092620000000011	Morroco	31.791702	-7.092620000000011	29.60393	-8.38965	F	F	NEXTGEN	INRA Maroc	Badr Benjelloun	12.95	38.92	2.455	64334159	4487703	3497918	1954647	7985621
MOCH-N16-1231	ERS154580	not applicable	0	0	MACH-UNK_MA-1231	Capra hircus	UNK	Unknown	Africa	Morocco	31.791702	-7.092620000000011	Morroco	31.791702	-7.092620000000011	29.60393	-8.08965	F	F	NEXTGEN	INRA Maroc	Badr Benjelloun	11.72	35.70	2.456	64184587	5037292	3209282	1843266	8246574
MOCH-N17-1237	ERS154581	not applicable	0	0	MACH-UNK_MA-1237	Capra hircus	UNK	Unknown	Africa	Morocco	31.791702	-7.092620000000011	Morroco	31.791702	-7.092620000000011	29.2436	-8.14666	M	M	NEXTGEN	INRA Maroc	Badr Benjelloun	14.16	41.36	2.45	64966062	3750744	3893180	1664441	7643924
MOCH-N9-3126	ERS154582	not applicable	0	0	MACH-UNK_MA-3126	Capra hircus	UNK	Unknown	Africa	Morocco	31.791702	-7.092620000000011	Morroco	31.791702	-7.092620000000011	33.12	-8.035	M	M	NEXTGEN	INRA Maroc	Badr Benjelloun	11.64	35.66	2.451	64292403	5294430	3095989	1591605	8390419
MOCH-NN-9998	ERS154702	not applicable	0	0	MACH-UNK_MA-9998	Capra hircus	UNK	Unknown	Africa	Morocco	31.791702	-7.092620000000011	Morroco	31.791702	-7.092620000000011	not available	not available	M	M	NEXTGEN	INRA Maroc	Badr Benjelloun	13.38	40.26	2.452	64415023	5085175	3261807	1512422	8346982
MOCH-NN-9999	ERS154664	not applicable	0	0	MACH-UNK_MA-9999	Capra hircus	UNK	Unknown	Africa	Morocco	31.791702	-7.092620000000011	Morroco	31.791702	-7.092620000000011	not available	not available	F	F	NEXTGEN	INRA Maroc	Badr Benjelloun	15.14	44.71	2.447	64385235	4845355	3421345	1622492	8266700
MOCH-O11-0304	ERS154583	not applicable	0	0	MACH-UNK_MA-0304	Capra hircus	UNK	Unknown	Africa	Morocco	31.791702	-7.092620000000011	Morroco	31.791702	-7.092620000000011	32.18719	-7.92626	F	F	NEXTGEN	INRA Maroc	Badr Benjelloun	12.16	37.00	2.46	63932725	5261623	3080169	1999910	8341792
MOCH-O14-1203	ERS154585	not applicable	0	0	MACH-UNK_MA-1203	Capra hircus	UNK	Unknown	Africa	Morocco	31.791702	-7.092620000000011	Morroco	31.791702	-7.092620000000011	30.51695	-7.52117	F	F	NEXTGEN	INRA Maroc	Badr Benjelloun	11.75	36.25	2.451	64166156	5277975	3119322	1710974	8397297
MOCH-O15-1195	ERS154586	not applicable	0	0	MACH-UNK_MA-1195	Capra hircus	UNK	Unknown	Africa	Morocco	31.791702	-7.092620000000011	Morroco	31.791702	-7.092620000000011	30.27194	-7.50332	F	F	NEXTGEN	INRA Maroc	Badr Benjelloun	11.72	36.01	2.453	64177552	5264268	3149784	1682823	8414052
MOCH-O16-1250	ERS154587	not applicable	0	0	MACH-UNK_MA-1250	Capra hircus	UNK	Unknown	Africa	Morocco	31.791702	-7.092620000000011	Morroco	31.791702	-7.092620000000011	29.59379	-7.56962	F	F	NEXTGEN	INRA Maroc	Badr Benjelloun	12.13	37.16	2.454	64245521	5308437	3104897	1615572	8413334
MOCH-O8-3153	ERS154588	not applicable	0	0	MACH-UNK_MA-3153	Capra hircus	UNK	Unknown	Africa	Morocco	31.791702	-7.092620000000011	Morroco	31.791702	-7.092620000000011	33.58	-7.58	F	F	NEXTGEN	INRA Maroc	Badr Benjelloun	12.90	39.00	2.449	64348121	5122705	3223488	1580113	8346193
MOCH-P10-3074	ERS154589	not applicable	0	0	MACH-UNK_MA-3074	Capra hircus	UNK	Unknown	Africa	Morocco	31.791702	-7.092620000000011	Morroco	31.791702	-7.092620000000011	32.94	-7.35	F	F	NEXTGEN	INRA Maroc	Badr Benjelloun	13.93	41.74	2.45	64179862	5266206	3167604	1660755	8433810
MOCH-P11-0222	ERS154590	not applicable	0	0	MACH-UNK_MA-0222	Capra hircus	UNK	Unknown	Africa	Morocco	31.791702	-7.092620000000011	Morroco	31.791702	-7.092620000000011	32.1171	-7.2572	F	F	NEXTGEN	INRA Maroc	Badr Benjelloun	12.65	38.74	2.453	64118248	5449638	3025645	1680896	8475283
MOCH-P12-0217	ERS154584	not applicable	0	0	MACH-UNK_MA-0217	Capra hircus	UNK	Unknown	Africa	Morocco	31.791702	-7.092620000000011	Morroco	31.791702	-7.092620000000011	31.8192	-7.2888	F	F	NEXTGEN	INRA Maroc	Badr Benjelloun	12.71	38.70	2.45	64237590	5358770	3093234	1584833	8452004
MOCH-P12-0387	ERS154591	not applicable	0	0	MACH-UNK_MA-0387	Capra hircus	UNK	Unknown	Africa	Morocco	31.791702	-7.092620000000011	Morroco	31.791702	-7.092620000000011	31.5699	-7.31074	F	F	NEXTGEN	INRA Maroc	Badr Benjelloun	12.74	38.72	2.448	64137569	5322705	3104448	1709705	8427153
MOCH-P13-0389	ERS154592	not applicable	0	0	MACH-UNK_MA-0389	Capra hircus	UNK	Unknown	Africa	Morocco	31.791702	-7.092620000000011	Morroco	31.791702	-7.092620000000011	31.48632	-7.25966	F	F	NEXTGEN	INRA Maroc	Badr Benjelloun	11.88	36.09	2.457	64136228	4993882	3183721	1960596	8177603
MOCH-P14-1175	ERS154593	not applicable	0	0	MACH-UNK_MA-1175	Capra hircus	UNK	Unknown	Africa	Morocco	31.791702	-7.092620000000011	Morroco	31.791702	-7.092620000000011	30.59224	-7.08635	F	M	NEXTGEN	INRA Maroc	Badr Benjelloun	12.73	38.93	2.454	64092573	5532545	3006581	1642728	8539126
MOCH-P15-1186	ERS154594	not applicable	0	0	MACH-UNK_MA-1186	Capra hircus	UNK	Unknown	Africa	Morocco	31.791702	-7.092620000000011	Morroco	31.791702	-7.092620000000011	30.30812	-7.15083	M	M	NEXTGEN	INRA Maroc	Badr Benjelloun	11.55	35.56	2.449	64396204	5162936	3173935	1541352	8336871
MOCH-P16-1251	ERS154595	not applicable	0	0	MACH-UNK_MA-1251	Capra hircus	UNK	Unknown	Africa	Morocco	31.791702	-7.092620000000011	Morroco	31.791702	-7.092620000000011	29.51272	-7.29038	F	F	NEXTGEN	INRA Maroc	Badr Benjelloun	14.07	42.14	2.45	64274049	5082152	3224817	1693409	8306969
MOCH-P8-3156	ERS154596	not applicable	0	0	MACH-UNK_MA-3156	Capra hircus	UNK	Unknown	Africa	Morocco	31.791702	-7.092620000000011	Morroco	31.791702	-7.092620000000011	33.576	-7.095	F	F	NEXTGEN	INRA Maroc	Badr Benjelloun	11.73	35.77	2.45	64358529	4954872	3287843	1673183	8242715
MOCH-Q10-0090	ERS154598	not applicable	0	0	MACH-UNK_MA-0090	Capra hircus	UNK	Unknown	Africa	Morocco	31.791702	-7.092620000000011	Morroco	31.791702	-7.092620000000011	32.7464	-6.6516	F	F	NEXTGEN	INRA Maroc	Badr Benjelloun	14.51	43.42	2.45	64074874	5480371	3080028	1639154	8560399
MOCH-Q10-0096	ERS154597	not applicable	0	0	MACH-UNK_MA-0096	Capra hircus	UNK	Unknown	Africa	Morocco	31.791702	-7.092620000000011	Morroco	31.791702	-7.092620000000011	32.9698	-6.8565	F	F	NEXTGEN	INRA Maroc	Badr Benjelloun	10.81	33.61	2.454	64197409	5287680	3064743	1724595	8352423
MOCH-Q11-0193	ERS154600	not applicable	0	0	MACH-UNK_MA-0193	Capra hircus	UNK	Unknown	Africa	Morocco	31.791702	-7.092620000000011	Morroco	31.791702	-7.092620000000011	32.4297	-6.5335	F	F	NEXTGEN	INRA Maroc	Badr Benjelloun	10.20	31.82	2.457	64241788	4949360	3221484	1861795	8170844
MOCH-Q11-0201	ERS154599	not applicable	0	0	MACH-UNK_MA-0201	Capra hircus	UNK	Unknown	Africa	Morocco	31.791702	-7.092620000000011	Morroco	31.791702	-7.092620000000011	32.0533	-6.5748	F	F	NEXTGEN	INRA Maroc	Badr Benjelloun	13.08	39.46	2.457	64219170	5113586	3198543	1743128	8312129
MOCH-Q12-0031	ERS154601	not applicable	0	0	MACH-UNK_MA-0031	Capra hircus	UNK	Unknown	Africa	Morocco	31.791702	-7.092620000000011	Morroco	31.791702	-7.092620000000011	31.734	-6.5161	M	M	NEXTGEN	INRA Maroc	Badr Benjelloun	12.87	39.04	2.445	64241940	5232256	3193628	1606603	8425884
MOCH-Q13-0153	ERS154602	not applicable	0	0	MACH-UNK_MA-0153	Capra hircus	UNK	Unknown	Africa	Morocco	31.791702	-7.092620000000011	Morroco	31.791702	-7.092620000000011	31.0857	-6.5553	M	M	NEXTGEN	INRA Maroc	Badr Benjelloun	13.12	39.22	2.452	64440268	4713076	3396902	1724181	8109978
MOCH-Q14-1167	ERS154603	not applicable	0	0	MACH-UNK_MA-1167	Capra hircus	UNK	Unknown	Africa	Morocco	31.791702	-7.092620000000011	Morroco	31.791702	-7.092620000000011	30.52099	-6.51941	F	F	NEXTGEN	INRA Maroc	Badr Benjelloun	11.82	36.34	2.457	64164278	5312238	3104771	1693140	8417009
MOCH-Q15-1143	ERS154604	not applicable	0	0	MACH-UNK_MA-1143	Capra hircus	UNK	Unknown	Africa	Morocco	31.791702	-7.092620000000011	Morroco	31.791702	-7.092620000000011	30.08479	-6.58497	F	F	NEXTGEN	INRA Maroc	Badr Benjelloun	11.97	35.35	2.45	65058234	3164169	4193149	1858875	7357318
MOCH-Q16-1147	ERS154605	not applicable	0	0	MACH-UNK_MA-1147	Capra hircus	UNK	Unknown	Africa	Morocco	31.791702	-7.092620000000011	Morroco	31.791702	-7.092620000000011	29.5435	-6.50726	F	F	NEXTGEN	INRA Maroc	Badr Benjelloun	13.52	40.51	2.451	64144256	5264640	3167850	1697681	8432490
MOCH-Q8-3165	ERS154606	not applicable	0	0	MACH-UNK_MA-3165	Capra hircus	UNK	Unknown	Africa	Morocco	31.791702	-7.092620000000011	Morroco	31.791702	-7.092620000000011	33.837	-6.75	F	F	NEXTGEN	INRA Maroc	Badr Benjelloun	13.85	41.76	2.45	64098040	5563332	3002800	1610255	8566132
MOCH-Q9-0208	ERS154607	not applicable	0	0	MACH-UNK_MA-0208	Capra hircus	UNK	Unknown	Africa	Morocco	31.791702	-7.092620000000011	Morroco	31.791702	-7.092620000000011	33.2172	-6.5208	F	F	NEXTGEN	INRA Maroc	Badr Benjelloun	12.99	39.18	2.452	64177311	5266970	3113674	1716472	8380644
MOCH-R11-0005	ERS154608	not applicable	0	0	MACH-UNK_MA-0005	Capra hircus	UNK	Unknown	Africa	Morocco	31.791702	-7.092620000000011	Morroco	31.791702	-7.092620000000011	32.22269	-6.26669	F	F	NEXTGEN	INRA Maroc	Badr Benjelloun	12.92	39.32	2.451	64179246	5357201	3086705	1651275	8443906
MOCH-R12-0030	ERS154610	not applicable	0	0	MACH-UNK_MA-0030	Capra hircus	UNK	Unknown	Africa	Morocco	31.791702	-7.092620000000011	Morroco	31.791702	-7.092620000000011	31.6739	-6.4135	M	M	NEXTGEN	INRA Maroc	Badr Benjelloun	13.14	39.86	2.449	64249050	5263957	3164299	1597121	8428256
MOCH-R12-0195	ERS154609	not applicable	0	0	MACH-UNK_MA-0195	Capra hircus	UNK	Unknown	Africa	Morocco	31.791702	-7.092620000000011	Morroco	31.791702	-7.092620000000011	31.649	-6.4226	F	F	NEXTGEN	INRA Maroc	Badr Benjelloun	11.69	36.06	2.454	64034727	5275262	3103026	1861412	8378288
MOCH-R13-1104	ERS154611	not applicable	0	0	MACH-UNK_MA-1104	Capra hircus	UNK	Unknown	Africa	Morocco	31.791702	-7.092620000000011	Morroco	31.791702	-7.092620000000011	31.17796	-6.02545	F	F	NEXTGEN	INRA Maroc	Badr Benjelloun	14.34	42.98	2.452	64102314	5575198	3031075	1565840	8606273
MOCH-R14-1105	ERS154612	not applicable	0	0	MACH-UNK_MA-1105	Capra hircus	UNK	Unknown	Africa	Morocco	31.791702	-7.092620000000011	Morroco	31.791702	-7.092620000000011	30.56283	-6.18389	F	F	NEXTGEN	INRA Maroc	Badr Benjelloun	13.87	41.81	2.447	64256329	5442237	3073737	1502124	8515974
MOCH-R5-0037	ERS154613	not applicable	0	0	MACH-UNK_MA-0037	Capra hircus	UNK	Unknown	Africa	Morocco	31.791702	-7.092620000000011	Morroco	31.791702	-7.092620000000011	35.201	-6.0898	F	F	NEXTGEN	INRA Maroc	Badr Benjelloun	11.26	34.40	2.453	64409191	4598689	3477310	1789237	8075999
MOCH-R6-3007	ERS154614	not applicable	0	0	MACH-UNK_MA-3007	Capra hircus	UNK	Unknown	Africa	Morocco	31.791702	-7.092620000000011	Morroco	31.791702	-7.092620000000011	34.93	-6.05	F	F	NEXTGEN	INRA Maroc	Badr Benjelloun	11.35	35.23	2.455	64142868	5414440	3029890	1687229	8444330
MOCH-R8-3167	ERS154615	not applicable	0	0	MACH-UNK_MA-3167	Capra hircus	UNK	Unknown	Africa	Morocco	31.791702	-7.092620000000011	Morroco	31.791702	-7.092620000000011	33.53	-6.46	F	F	NEXTGEN	INRA Maroc	Badr Benjelloun	11.02	34.15	2.455	64145348	5305111	3072517	1751451	8377628
MOCH-R9-0231	ERS154616	not applicable	0	0	MACH-UNK_MA-0231	Capra hircus	UNK	Unknown	Africa	Morocco	31.791702	-7.092620000000011	Morroco	31.791702	-7.092620000000011	33.2666	-6.1526	M	M	NEXTGEN	INRA Maroc	Badr Benjelloun	11.05	34.15	2.452	64324170	5252264	3116478	1581515	8368742
MOCH-S10-0262	ERS154617	not applicable	0	0	MACH-UNK_MA-0262	Capra hircus	UNK	Unknown	Africa	Morocco	31.791702	-7.092620000000011	Morroco	31.791702	-7.092620000000011	32.86714	-5.59364	M	M	NEXTGEN	INRA Maroc	Badr Benjelloun	12.01	36.58	2.453	64112379	5264973	3108203	1788872	8373176
MOCH-S11-0188	ERS154618	not applicable	0	0	MACH-UNK_MA-0188	Capra hircus	UNK	Unknown	Africa	Morocco	31.791702	-7.092620000000011	Morroco	31.791702	-7.092620000000011	32.4829	-5.912	F	F	NEXTGEN	INRA Maroc	Badr Benjelloun	12.58	38.24	2.454	64126579	5226930	3168063	1752855	8394993
MOCH-S12-1071	ERS154619	not applicable	0	0	MACH-UNK_MA-1071	Capra hircus	UNK	Unknown	Africa	Morocco	31.791702	-7.092620000000011	Morroco	31.791702	-7.092620000000011	31.50069	-5.5314	M	M	NEXTGEN	INRA Maroc	Badr Benjelloun	12.76	38.12	2.449	64470728	4700872	3439899	1662928	8140771
MOCH-S13-1064	ERS154620	not applicable	0	0	MACH-UNK_MA-1064	Capra hircus	UNK	Unknown	Africa	Morocco	31.791702	-7.092620000000011	Morroco	31.791702	-7.092620000000011	31.2501	-5.52492	F	F	NEXTGEN	INRA Maroc	Badr Benjelloun	13.01	39.59	2.452	64070186	5396598	3106537	1701106	8503135
MOCH-S15-1165	ERS154622	not applicable	0	0	MACH-UNK_MA-1165	Capra hircus	UNK	Unknown	Africa	Morocco	31.791702	-7.092620000000011	Morroco	31.791702	-7.092620000000011	30.25376	-5.55291	F	F	NEXTGEN	INRA Maroc	Badr Benjelloun	12.66	38.56	2.45	64192271	5298159	3119037	1664960	8417196
MOCH-S16-1135	ERS154623	not applicable	0	0	MACH-UNK_MA-1135	Capra hircus	UNK	Unknown	Africa	Morocco	31.791702	-7.092620000000011	Morroco	31.791702	-7.092620000000011	29.59546	-5.53758	F	F	NEXTGEN	INRA Maroc	Badr Benjelloun	24.60	68.22	2.437	64251408	5566237	3111664	1345118	8677901
MOCH-S4-0026	ERS154624	not applicable	0	0	MACH-UNK_MA-0026	Capra hircus	UNK	Unknown	Africa	Morocco	31.791702	-7.092620000000011	Morroco	31.791702	-7.092620000000011	35.73	-5.87	F	F	NEXTGEN	INRA Maroc	Badr Benjelloun	11.93	36.80	2.453	64061829	5472108	3019619	1720871	8491727
MOCH-S5-0045	ERS154625	not applicable	0	0	MACH-UNK_MA-0045	Capra hircus	UNK	Unknown	Africa	Morocco	31.791702	-7.092620000000011	Morroco	31.791702	-7.092620000000011	35.0314	-5.713	F	F	NEXTGEN	INRA Maroc	Badr Benjelloun	12.71	38.32	2.452	64479782	4720707	3398513	1675425	8119220
MOCH-S6-0065	ERS154626	not applicable	0	0	MACH-UNK_MA-0065	Capra hircus	UNK	Unknown	Africa	Morocco	31.791702	-7.092620000000011	Morroco	31.791702	-7.092620000000011	34.8515	-5.6202	M	M	NEXTGEN	INRA Maroc	Badr Benjelloun	12.51	37.80	2.45	64464460	4952955	3288872	1568140	8241827
MOCH-S7-3176	ERS154628	not applicable	0	0	MACH-UNK_MA-3176	Capra hircus	UNK	Unknown	Africa	Morocco	31.791702	-7.092620000000011	Morroco	31.791702	-7.092620000000011	34.15	-5.83	F	F	NEXTGEN	INRA Maroc	Badr Benjelloun	13.70	41.44	2.45	64065942	5487867	3061362	1659256	8549229
MOCH-S7-3179	ERS154627	not applicable	0	0	MACH-UNK_MA-3179	Capra hircus	UNK	Unknown	Africa	Morocco	31.791702	-7.092620000000011	Morroco	31.791702	-7.092620000000011	34.177	-5.96	F	F	NEXTGEN	INRA Maroc	Badr Benjelloun	12.38	37.90	2.461	64052896	5431257	3016864	1773410	8448121
MOCH-S8-2252	ERS154629	not applicable	0	0	MACH-UNK_MA-2252	Capra hircus	UNK	Unknown	Africa	Morocco	31.791702	-7.092620000000011	Morroco	31.791702	-7.092620000000011	33.81	-5.67	M	M	NEXTGEN	INRA Maroc	Badr Benjelloun	13.44	39.18	2.452	64975994	3287123	4201169	1810141	7488292
MOCH-S9-0238	ERS154630	not applicable	0	0	MACH-UNK_MA-0238	Capra hircus	UNK	Unknown	Africa	Morocco	31.791702	-7.092620000000011	Morroco	31.791702	-7.092620000000011	33.131	-5.5464	F	F	NEXTGEN	INRA Maroc	Badr Benjelloun	12.88	39.22	2.455	64068314	5476062	3019343	1710708	8495405
MOCH-T10-0266	ERS154631	not applicable	0	0	MACH-UNK_MA-0266	Capra hircus	UNK	Unknown	Africa	Morocco	31.791702	-7.092620000000011	Morroco	31.791702	-7.092620000000011	32.6771	-5.27047	F	F	NEXTGEN	INRA Maroc	Badr Benjelloun	11.81	36.04	2.453	64042050	5286106	3067193	1879078	8353299
MOCH-T11-1036	ERS154632	not applicable	0	0	MACH-UNK_MA-1036	Capra hircus	UNK	Unknown	Africa	Morocco	31.791702	-7.092620000000011	Morroco	31.791702	-7.092620000000011	32.1683	-5.03734	F	F	NEXTGEN	INRA Maroc	Badr Benjelloun	10.71	33.33	2.454	64176117	5240783	3095829	1761698	8336612
MOCH-T12-0183	ERS154634	not applicable	0	0	MACH-UNK_MA-0183	Capra hircus	UNK	Unknown	Africa	Morocco	31.791702	-7.092620000000011	Morroco	31.791702	-7.092620000000011	31.9592	-5.0054	F	F	NEXTGEN	INRA Maroc	Badr Benjelloun	12.02	36.98	2.453	64102584	5349535	3098958	1723350	8448493
MOCH-T12-1078	ERS154633	not applicable	0	0	MACH-UNK_MA-1078	Capra hircus	UNK	Unknown	Africa	Morocco	31.791702	-7.092620000000011	Morroco	31.791702	-7.092620000000011	31.59942	-5.28332	F	F	NEXTGEN	INRA Maroc	Badr Benjelloun	11.69	35.97	2.452	64140792	5287561	3108270	1737804	8395831
MOCH-T13-0128	ERS154621	not applicable	0	0	MACH-UNK_MA-0128	Capra hircus	UNK	Unknown	Africa	Morocco	31.791702	-7.092620000000011	Morroco	31.791702	-7.092620000000011	31.1077	-5.1657	F	F	NEXTGEN	INRA Maroc	Badr Benjelloun	12.18	36.70	2.451	64561904	4406803	3565368	1740352	7972171
MOCH-T4-3021	ERS154636	not applicable	0	0	MACH-UNK_MA-3021	Capra hircus	UNK	Unknown	Africa	Morocco	31.791702	-7.092620000000011	Morroco	31.791702	-7.092620000000011	35.5	-5.35	M	M	NEXTGEN	INRA Maroc	Badr Benjelloun	11.65	35.82	2.454	64235652	5130984	3170030	1737761	8301014
MOCH-T4-3026	ERS154635	not applicable	0	0	MACH-UNK_MA-3026	Capra hircus	UNK	Unknown	Africa	Morocco	31.791702	-7.092620000000011	Morroco	31.791702	-7.092620000000011	35.902	-5.469	F	F	NEXTGEN	INRA Maroc	Badr Benjelloun	14.67	43.39	2.454	64324584	5142592	3199103	1608148	8341695
MOCH-T5-0057	ERS154637	not applicable	0	0	MACH-UNK_MA-0057	Capra hircus	UNK	Unknown	Africa	Morocco	31.791702	-7.092620000000011	Morroco	31.791702	-7.092620000000011	35.0991	-5.2712	F	F	NEXTGEN	INRA Maroc	Badr Benjelloun	11.95	36.72	2.456	64110228	5331759	3065057	1767383	8396816
MOCH-T6-0074	ERS154638	not applicable	0	0	MACH-UNK_MA-0074	Capra hircus	UNK	Unknown	Africa	Morocco	31.791702	-7.092620000000011	Morroco	31.791702	-7.092620000000011	34.9089	-5.3537	M	M	NEXTGEN	INRA Maroc	Badr Benjelloun	12.28	37.56	2.446	64208442	5320483	3102398	1643104	8422881
MOCH-T8-2258	ERS154641	not applicable	0	0	MACH-UNK_MA-2258	Capra hircus	UNK	Unknown	Africa	Morocco	31.791702	-7.092620000000011	Morroco	31.791702	-7.092620000000011	33.58	-5.08	F	F	NEXTGEN	INRA Maroc	Badr Benjelloun	11.32	35.20	2.459	64101136	5473877	2983946	1715468	8457823
MOCH-T8-2261	ERS154640	not applicable	0	0	MACH-UNK_MA-2261	Capra hircus	UNK	Unknown	Africa	Morocco	31.791702	-7.092620000000011	Morroco	31.791702	-7.092620000000011	33.67	-5.17	F	F	NEXTGEN	INRA Maroc	Badr Benjelloun	14.62	43.66	2.454	64082092	5476403	3070271	1645661	8546674
MOCH-T8-2262	ERS154639	not applicable	0	0	MACH-UNK_MA-2262	Capra hircus	UNK	Unknown	Africa	Morocco	31.791702	-7.092620000000011	Morroco	31.791702	-7.092620000000011	33.83	-5.42	F	F	NEXTGEN	INRA Maroc	Badr Benjelloun	12.36	37.87	2.456	64034131	5437780	3038209	1764307	8475989
MOCH-T9-0252	ERS154642	not applicable	0	0	MACH-UNK_MA-0252	Capra hircus	UNK	Unknown	Africa	Morocco	31.791702	-7.092620000000011	Morroco	31.791702	-7.092620000000011	33.33266	-5.2949	F	F	NEXTGEN	INRA Maroc	Badr Benjelloun	13.31	40.33	2.454	64000092	5365168	3092505	1816662	8457673
MOCH-U10-0279	ERS154643	not applicable	0	0	MACH-UNK_MA-0279	Capra hircus	UNK	Unknown	Africa	Morocco	31.791702	-7.092620000000011	Morroco	31.791702	-7.092620000000011	32.71715	-4.71471	F	F	NEXTGEN	INRA Maroc	Badr Benjelloun	11.58	35.35	2.454	64135929	4988899	3235522	1914077	8224421
MOCH-U11-1029	ERS154644	not applicable	0	0	MACH-UNK_MA-1029	Capra hircus	UNK	Unknown	Africa	Morocco	31.791702	-7.092620000000011	Morroco	31.791702	-7.092620000000011	32.14459	-4.59874	M	M	NEXTGEN	INRA Maroc	Badr Benjelloun	12.86	38.65	2.45	64437095	4869124	3357249	1610959	8226373
MOCH-U12-0113	ERS154645	not applicable	0	0	MACH-UNK_MA-0113	Capra hircus	UNK	Unknown	Africa	Morocco	31.791702	-7.092620000000011	Morroco	31.791702	-7.092620000000011	31.5505	-4.8501	F	F	NEXTGEN	INRA Maroc	Badr Benjelloun	13.10	39.32	2.454	64209485	5041905	3249388	1773649	8291293
MOCH-U13-1059	ERS154646	not applicable	0	0	MACH-UNK_MA-1059	Capra hircus	UNK	Unknown	Africa	Morocco	31.791702	-7.092620000000011	Morroco	31.791702	-7.092620000000011	31.03844	-4.52598	F	F	NEXTGEN	INRA Maroc	Badr Benjelloun	11.99	36.80	2.453	64161758	5378987	3086308	1647374	8465295
MOCH-U14-1058	ERS154647	not applicable	0	0	MACH-UNK_MA-1058	Capra hircus	UNK	Unknown	Africa	Morocco	31.791702	-7.092620000000011	Morroco	31.791702	-7.092620000000011	30.58358	-4.53698	M	M	NEXTGEN	INRA Maroc	Badr Benjelloun	12.29	36.62	2.453	64742871	4176622	3651859	1703075	7828481
MOCH-U5-3014	ERS154648	not applicable	0	0	MACH-UNK_MA-3014	Capra hircus	UNK	Unknown	Africa	Morocco	31.791702	-7.092620000000011	Morroco	31.791702	-7.092620000000011	35.145	-4.633	F	F	NEXTGEN	INRA Maroc	Badr Benjelloun	10.10	31.53	2.455	64280374	5065964	3149184	1778905	8215148
MOCH-U6-3081	ERS154649	not applicable	0	0	MACH-UNK_MA-3081	Capra hircus	UNK	Unknown	Africa	Morocco	31.791702	-7.092620000000011	Morroco	31.791702	-7.092620000000011	34.78	-4.85	F	F	NEXTGEN	INRA Maroc	Badr Benjelloun	10.83	33.72	2.453	64178587	5316060	3042694	1737086	8358754
MOCH-U7-3038	ERS154651	not applicable	0	0	MACH-UNK_MA-3038	Capra hircus	UNK	Unknown	Africa	Morocco	31.791702	-7.092620000000011	Morroco	31.791702	-7.092620000000011	34.1	-4.83	F	F	NEXTGEN	INRA Maroc	Badr Benjelloun	9.94	31.19	2.456	64158527	5097370	3139235	1879295	8236605
MOCH-U8-2266	ERS154653	not applicable	0	0	MACH-UNK_MA-2266	Capra hircus	UNK	Unknown	Africa	Morocco	31.791702	-7.092620000000011	Morroco	31.791702	-7.092620000000011	33.84	-4.63	F	F	NEXTGEN	INRA Maroc	Badr Benjelloun	14.30	42.10	2.452	64481234	4305016	3671038	1817139	7976054
MOCH-U8-2270	ERS154652	not applicable	0	0	MACH-UNK_MA-2270	Capra hircus	UNK	Unknown	Africa	Morocco	31.791702	-7.092620000000011	Morroco	31.791702	-7.092620000000011	33.75	-4.7	F	F	NEXTGEN	INRA Maroc	Badr Benjelloun	10.69	33.36	2.458	64084830	5244169	3080278	1865150	8324447
MOCH-U9-1088	ERS154654	not applicable	0	0	MACH-UNK_MA-1088	Capra hircus	UNK	Unknown	Africa	Morocco	31.791702	-7.092620000000011	Morroco	31.791702	-7.092620000000011	33.08576	-4.55988	F	F	NEXTGEN	INRA Maroc	Badr Benjelloun	11.40	35.27	2.449	64192204	5343398	3107481	1631344	8450879
MOCH-V10-1083	ERS154655	not applicable	0	0	MACH-UNK_MA-1083	Capra hircus	UNK	Unknown	Africa	Morocco	31.791702	-7.092620000000011	Morroco	31.791702	-7.092620000000011	32.55003	-4.28249	M	M	NEXTGEN	INRA Maroc	Badr Benjelloun	14.48	43.08	2.445	64326705	5302835	3194996	1449891	8497831
MOCH-V11-0103	ERS154656	not applicable	0	0	MACH-UNK_MA-0103	Capra hircus	UNK	Unknown	Africa	Morocco	31.791702	-7.092620000000011	Morroco	31.791702	-7.092620000000011	32.2429	-4.3776	M	M	NEXTGEN	INRA Maroc	Badr Benjelloun	13.02	38.88	2.447	64617361	4565958	3523865	1567243	8089823
MOCH-V12-1042	ERS154657	not applicable	0	0	MACH-UNK_MA-1042	Capra hircus	UNK	Unknown	Africa	Morocco	31.791702	-7.092620000000011	Morroco	31.791702	-7.092620000000011	31.51555	-4.16498	M	M	NEXTGEN	INRA Maroc	Badr Benjelloun	12.35	37.48	2.45	64329256	5210673	3143126	1591372	8353799
MOCH-V5-3059	ERS154658	not applicable	0	0	MACH-UNK_MA-3059	Capra hircus	UNK	Unknown	Africa	Morocco	31.791702	-7.092620000000011	Morroco	31.791702	-7.092620000000011	35.1	-4.3	F	F	NEXTGEN	INRA Maroc	Badr Benjelloun	13.11	39.62	2.452	64206472	5245540	3074861	1747554	8320401
MOCH-V6-3070	ERS154650	not applicable	0	0	MACH-UNK_MA-3070	Capra hircus	UNK	Unknown	Africa	Morocco	31.791702	-7.092620000000011	Morroco	31.791702	-7.092620000000011	34.947	-4.286	F	F	NEXTGEN	INRA Maroc	Badr Benjelloun	9.77	30.81	2.457	64196734	5262124	3017871	1797698	8279995
MOCH-V7-3047	ERS154660	not applicable	0	0	MACH-UNK_MA-3047	Capra hircus	UNK	Unknown	Africa	Morocco	31.791702	-7.092620000000011	Morroco	31.791702	-7.092620000000011	34.1	-4.091	F	F	NEXTGEN	INRA Maroc	Badr Benjelloun	10.37	32.47	2.455	64089406	5333473	3063314	1788234	8396787
MOCH-V8-2274	ERS154661	not applicable	0	0	MACH-UNK_MA-2274	Capra hircus	UNK	Unknown	Africa	Morocco	31.791702	-7.092620000000011	Morroco	31.791702	-7.092620000000011	33.8	-4.45	F	F	NEXTGEN	INRA Maroc	Badr Benjelloun	13.93	41.79	2.455	63945834	5486216	3062289	1780088	8548505
MOCH-V8-2278	ERS154662	not applicable	0	0	MACH-UNK_MA-2278	Capra hircus	UNK	Unknown	Africa	Morocco	31.791702	-7.092620000000011	Morroco	31.791702	-7.092620000000011	33.65	-4.36	F	F	NEXTGEN	INRA Maroc	Badr Benjelloun	12.19	37.44	2.455	63993004	5384835	3077754	1818834	8462589
MOCH-V8-2280	ERS154663	not applicable	0	0	MACH-UNK_MA-2280	Capra hircus	UNK	Unknown	Africa	Morocco	31.791702	-7.092620000000011	Morroco	31.791702	-7.092620000000011	33.7	-4.23	F	F	NEXTGEN	INRA Maroc	Badr Benjelloun	10.38	32.40	2.461	64160080	5289368	3033447	1791532	8322815
MOCH-V9-1114	ERS154665	not applicable	0	0	MACH-UNK_MA-1114	Capra hircus	UNK	Unknown	Africa	Morocco	31.791702	-7.092620000000011	Morroco	31.791702	-7.092620000000011	33.10143	-4.10499	F	F	NEXTGEN	INRA Maroc	Badr Benjelloun	12.22	37.56	2.45	64079508	5357880	3095198	1741841	8453078
MOCH-W12-1051	ERS154667	not applicable	0	0	MACH-UNK_MA-1051	Capra hircus	UNK	Unknown	Africa	Morocco	31.791702	-7.092620000000011	Morroco	31.791702	-7.092620000000011	31.57536	-3.51098	F	F	NEXTGEN	INRA Maroc	Badr Benjelloun	11.78	35.55	2.45	64681157	4249362	3660112	1683796	7909474
MOCH-W13-1009	ERS154668	not applicable	0	0	MACH-UNK_MA-1009	Capra hircus	UNK	Unknown	Africa	Morocco	31.791702	-7.092620000000011	Morroco	31.791702	-7.092620000000011	31.04187	-3.57073	F	F	NEXTGEN	INRA Maroc	Badr Benjelloun	11.68	35.17	2.451	64699895	4006697	3770447	1797388	7777144
MOCH-W5-3064	ERS154669	not applicable	0	0	MACH-UNK_MA-3064	Capra hircus	UNK	Unknown	Africa	Morocco	31.791702	-7.092620000000011	Morroco	31.791702	-7.092620000000011	35.17	-3.781	F	F	NEXTGEN	INRA Maroc	Badr Benjelloun	10.82	33.68	2.452	64185435	5313755	3057106	1718131	8370861
MOCH-W6-3053	ERS154670	not applicable	0	0	MACH-UNK_MA-3053	Capra hircus	UNK	Unknown	Africa	Morocco	31.791702	-7.092620000000011	Morroco	31.791702	-7.092620000000011	34.63	-3.86	F	F	NEXTGEN	INRA Maroc	Badr Benjelloun	13.71	41.20	2.449	64142744	5453577	3087548	1590558	8541125
MOCH-W7-3048	ERS154659	not applicable	0	0	MACH-UNK_MA-3048	Capra hircus	UNK	Unknown	Africa	Morocco	31.791702	-7.092620000000011	Morroco	31.791702	-7.092620000000011	34.1563	-3.86	F	F	NEXTGEN	INRA Maroc	Badr Benjelloun	10.66	32.81	2.457	64273882	4663070	3415071	1922404	8078141
MOCH-W8-2290	ERS154671	not applicable	0	0	MACH-UNK_MA-2290	Capra hircus	UNK	Unknown	Africa	Morocco	31.791702	-7.092620000000011	Morroco	31.791702	-7.092620000000011	33.8	-3.61	F	F	NEXTGEN	INRA Maroc	Badr Benjelloun	13.22	40.10	2.45	64003834	5558121	3016149	1696323	8574270
MOCH-W9-2295	ERS154672	not applicable	0	0	MACH-UNK_MA-2295	Capra hircus	UNK	Unknown	Africa	Morocco	31.791702	-7.092620000000011	Morroco	31.791702	-7.092620000000011	33.41	-3.61	F	F	NEXTGEN	INRA Maroc	Badr Benjelloun	12.39	37.98	2.455	64089801	5448515	3035405	1700706	8483920
MOCH-X10-2245	ERS154674	not applicable	0	0	MACH-UNK_MA-2245	Capra hircus	UNK	Unknown	Africa	Morocco	31.791702	-7.092620000000011	Morroco	31.791702	-7.092620000000011	32.617	-3.133	F	F	NEXTGEN	INRA Maroc	Badr Benjelloun	13.07	39.76	2.454	63941190	5406651	3077742	1848844	8484393
MOCH-X10-2304	ERS154673	not applicable	0	0	MACH-UNK_MA-2304	Capra hircus	UNK	Unknown	Africa	Morocco	31.791702	-7.092620000000011	Morroco	31.791702	-7.092620000000011	32.9	-3.416	M	M	NEXTGEN	INRA Maroc	Badr Benjelloun	11.64	35.76	2.452	64337407	5082493	3215195	1639332	8297688
MOCH-X5-2098	ERS154675	not applicable	0	0	MACH-UNK_MA-2098	Capra hircus	UNK	Unknown	Africa	Morocco	31.791702	-7.092620000000011	Morroco	31.791702	-7.092620000000011	35.02028	-3.25194	F	F	NEXTGEN	INRA Maroc	Badr Benjelloun	14.88	44.49	2.45	63987440	5580451	3048607	1657929	8629058
MOCH-X6-2103	ERS154676	not applicable	0	0	MACH-UNK_MA-2103	Capra hircus	UNK	Unknown	Africa	Morocco	31.791702	-7.092620000000011	Morroco	31.791702	-7.092620000000011	34.75	-3.33611	F	F	NEXTGEN	INRA Maroc	Badr Benjelloun	12.17	37.42	2.458	64005776	5446846	3023337	1798468	8470183
MOCH-X6-2108	ERS154677	not applicable	0	0	MACH-UNK_MA-2108	Capra hircus	UNK	Unknown	Africa	Morocco	31.791702	-7.092620000000011	Morroco	31.791702	-7.092620000000011	34.84444	-3.16944	F	F	NEXTGEN	INRA Maroc	Badr Benjelloun	11.86	36.59	2.458	64049063	5423833	3044618	1756913	8468451
MOCH-X7-2064	ERS154678	not applicable	0	0	MACH-UNK_MA-2064	Capra hircus	UNK	Unknown	Africa	Morocco	31.791702	-7.092620000000011	Morroco	31.791702	-7.092620000000011	34.33527	-3.05833	F	F	NEXTGEN	INRA Maroc	Badr Benjelloun	15.07	44.95	2.446	64096924	5526959	3079887	1570657	8606846
MOCH-X8-2111	ERS154679	not applicable	0	0	MACH-UNK_MA-2111	Capra hircus	UNK	Unknown	Africa	Morocco	31.791702	-7.092620000000011	Morroco	31.791702	-7.092620000000011	33.9275	-3.03278	F	F	NEXTGEN	INRA Maroc	Badr Benjelloun	11.85	36.44	2.458	64065318	5330482	3084368	1794259	8414850
MOCH-X9-2235	ERS154681	not applicable	0	0	MACH-UNK_MA-2235	Capra hircus	UNK	Unknown	Africa	Morocco	31.791702	-7.092620000000011	Morroco	31.791702	-7.092620000000011	33.433	-3.017	F	F	NEXTGEN	INRA Maroc	Badr Benjelloun	14.95	44.46	2.454	64093399	5417965	3096812	1666251	8514777
MOCH-Y10-2228	ERS154683	not applicable	0	0	MACH-UNK_MA-2228	Capra hircus	UNK	Unknown	Africa	Morocco	31.791702	-7.092620000000011	Morroco	31.791702	-7.092620000000011	32.583	-2.717	F	F	NEXTGEN	INRA Maroc	Badr Benjelloun	11.49	35.51	2.459	64038457	5337122	3076560	1822288	8413682
MOCH-Y10-2231	ERS154684	not applicable	0	0	MACH-UNK_MA-2231	Capra hircus	UNK	Unknown	Africa	Morocco	31.791702	-7.092620000000011	Morroco	31.791702	-7.092620000000011	32.75	-2.65	F	F	NEXTGEN	INRA Maroc	Badr Benjelloun	10.91	33.62	2.458	64309369	4748686	3353899	1862473	8102585
MOCH-Y10-2234	ERS154682	not applicable	0	0	MACH-UNK_MA-2234	Capra hircus	UNK	Unknown	Africa	Morocco	31.791702	-7.092620000000011	Morroco	31.791702	-7.092620000000011	32.967	-2.867	F	F	NEXTGEN	INRA Maroc	Badr Benjelloun	13.69	40.58	2.455	64306664	4930206	3285391	1752166	8215597
MOCH-Y11-2217	ERS154666	not applicable	0	0	MACH-UNK_MA-2217	Capra hircus	UNK	Unknown	Africa	Morocco	31.791702	-7.092620000000011	Morroco	31.791702	-7.092620000000011	32.417	-2.667	F	F	NEXTGEN	INRA Maroc	Badr Benjelloun	14.03	42.31	2.453	63919129	5443027	3091004	1821267	8534031
MOCH-Y6-2048	ERS154688	not applicable	0	0	MACH-UNK_MA-2048	Capra hircus	UNK	Unknown	Africa	Morocco	31.791702	-7.092620000000011	Morroco	31.791702	-7.092620000000011	34.60639	-2.55889	F	F	NEXTGEN	INRA Maroc	Badr Benjelloun	11.37	35.25	2.456	64016207	5362396	3089512	1806312	8451908
MOCH-Y6-2051	ERS154687	not applicable	0	0	MACH-UNK_MA-2051	Capra hircus	UNK	Unknown	Africa	Morocco	31.791702	-7.092620000000011	Morroco	31.791702	-7.092620000000011	34.70713	-2.83181	F	F	NEXTGEN	INRA Maroc	Badr Benjelloun	12.92	39.42	2.453	64013528	5540228	3009162	1711509	8549390
MOCH-Y7-2063	ERS154689	not applicable	0	0	MACH-UNK_MA-2063	Capra hircus	UNK	Unknown	Africa	Morocco	31.791702	-7.092620000000011	Morroco	31.791702	-7.092620000000011	34.16944	-2.86528	F	F	NEXTGEN	INRA Maroc	Badr Benjelloun	10.69	33.35	2.456	64115462	5395596	3003309	1760060	8398905
MOCH-Y8-2141	ERS154680	not applicable	0	0	MACH-UNK_MA-2141	Capra hircus	UNK	Unknown	Africa	Morocco	31.791702	-7.092620000000011	Morroco	31.791702	-7.092620000000011	33.6421	-2.7411	F	F	NEXTGEN	INRA Maroc	Badr Benjelloun	11.34	35.16	2.456	64027490	5372050	3067414	1807473	8439464
MOCH-Z11-2197	ERS154691	not applicable	0	0	MACH-UNK_MA-2197	Capra hircus	UNK	Unknown	Africa	Morocco	31.791702	-7.092620000000011	Morroco	31.791702	-7.092620000000011	32.4667	-2.0833	F	F	NEXTGEN	INRA Maroc	Badr Benjelloun	11.18	34.69	2.461	64012892	5230863	3102862	1927810	8333725
MOCH-Z11-2203	ERS154685	not applicable	0	0	MACH-UNK_MA-2203	Capra hircus	UNK	Unknown	Africa	Morocco	31.791702	-7.092620000000011	Morroco	31.791702	-7.092620000000011	32.1667	-2.4167	F	F	NEXTGEN	INRA Maroc	Badr Benjelloun	14.18	41.95	2.451	64451903	4495680	3568462	1758382	8064142
MOCH-Z5-2083	ERS154692	not applicable	0	0	MACH-UNK_MA-2083	Capra hircus	UNK	Unknown	Africa	Morocco	31.791702	-7.092620000000011	Morroco	31.791702	-7.092620000000011	35.11667	-2.369167	F	F	NEXTGEN	INRA Maroc	Badr Benjelloun	14.54	42.55	2.453	63713909	6461704	2529118	1569696	8990822
MOCH-Z6-2039	ERS154694	not applicable	0	0	MACH-UNK_MA-2039	Capra hircus	UNK	Unknown	Africa	Morocco	31.791702	-7.092620000000011	Morroco	31.791702	-7.092620000000011	34.6431	-2.1639	F	F	NEXTGEN	INRA Maroc	Badr Benjelloun	13.11	39.66	2.453	64218828	5225771	3184320	1645508	8410091
MOCH-Z6-2044	ERS154693	not applicable	0	0	MACH-UNK_MA-2044	Capra hircus	UNK	Unknown	Africa	Morocco	31.791702	-7.092620000000011	Morroco	31.791702	-7.092620000000011	34.7275	-2.34944	F	F	NEXTGEN	INRA Maroc	Badr Benjelloun	14.34	43.03	2.454	63963137	5402183	3103524	1805583	8505707
MOCH-Z7-2010	ERS154695	not applicable	0	0	MACH-UNK_MA-2010	Capra hircus	UNK	Unknown	Africa	Morocco	31.791702	-7.092620000000011	Morroco	31.791702	-7.092620000000011	34.02583	-2.14917	F	F	NEXTGEN	INRA Maroc	Badr Benjelloun	14.49	43.25	2.45	64160419	5301324	3167735	1644949	8469059
MOCH-Z8-2009	ERS154539	not applicable	0	0	MACH-UNK_MA-2009	Capra hircus	UNK	Unknown	Africa	Morocco	31.791702	-7.092620000000011	Morroco	31.791702	-7.092620000000011	33.82645	-2.31063	F	F	NEXTGEN	INRA Maroc	Badr Benjelloun	13.20	39.85	2.455	64138309	4948847	3328144	1859127	8276991
MOCH-Z9-2154	ERS154697	not applicable	0	0	MACH-UNK_MA-2154	Capra hircus	UNK	Unknown	Africa	Morocco	31.791702	-7.092620000000011	Morroco	31.791702	-7.092620000000011	33.1333	-2.0833	F	F	NEXTGEN	INRA Maroc	Badr Benjelloun	11.69	36.08	2.46	64029841	5402938	3041447	1800201	8444385
MOCH-Z9-2206	ERS154696	not applicable	0	0	MACH-UNK_MA-2206	Capra hircus	UNK	Unknown	Africa	Morocco	31.791702	-7.092620000000011	Morroco	31.791702	-7.092620000000011	33.3833	-2.3	F	F	NEXTGEN	INRA Maroc	Badr Benjelloun	13.15	39.46	2.455	64459881	4615715	3476254	1722577	8091969
MWCH-BAW-0006	ERS3357804	MW_BAW0006	0	0	MWCH-BAW_MW-0006	Capra hircus	BAW	Balaka	Africa	Malawi	-13.254308	34.30152499999997	Malawi	-13.254308	34.30152499999997	-14.916667	34.866667	F	F	AGIN	USDA/ARS	Ben Rosen	15.85	46.04	2.444	64508371	5010039	3471029	1284988	8481068
MWCH-BAW-0007	ERS3357805	MW_BAW0007	0	0	MWCH-BAW_MW-0007	Capra hircus	BAW	Balaka	Africa	Malawi	-13.254308	34.30152499999997	Malawi	-13.254308	34.30152499999997	-14.916667	34.866667	F	F	AGIN	USDA/ARS	Ben Rosen	16.05	46.52	2.438	64601860	5027085	3456173	1189309	8483258
MWCH-BAW-0009	ERS3357806	MW_BAW0009	0	0	MWCH-BAW_MW-0009	Capra hircus	BAW	Balaka	Africa	Malawi	-13.254308	34.30152499999997	Malawi	-13.254308	34.30152499999997	-14.916667	34.866667	F	F	AGIN	USDA/ARS	Ben Rosen	15.04	43.75	2.439	64724824	4799027	3572466	1178110	8371493
MWCH-BAW-0010	ERS3357807	MW_BAW0010	0	0	MWCH-BAW_MW-0010	Capra hircus	BAW	Balaka	Africa	Malawi	-13.254308	34.30152499999997	Malawi	-13.254308	34.30152499999997	-14.916667	34.866667	F	F	AGIN	USDA/ARS	Ben Rosen	15.82	45.40	2.435	64722658	4576423	3697091	1278255	8273514
MWCH-DZD-0002	ERS3357808	MW_DZD0002	0	0	MWCH-DZD_MW-0002	Capra hircus	DZD	Dedza	Africa	Malawi	-13.254308	34.30152499999997	Malawi	-13.254308	34.30152499999997	-14.366667	34.333333	F	F	AGIN	USDA/ARS	Ben Rosen	16.13	46.25	2.435	64670546	4864730	3567591	1171560	8432321
MWCH-DZD-0010	ERS3357809	MW_DZD0010	0	0	MWCH-DZD_MW-0010	Capra hircus	DZD	Dedza	Africa	Malawi	-13.254308	34.30152499999997	Malawi	-13.254308	34.30152499999997	-14.366667	34.333333	F	F	AGIN	USDA/ARS	Ben Rosen	14.45	41.30	2.444	64925350	4348729	3704113	1296235	8052842
MWCH-DZD-0013	ERS3357810	MW_DZD0013	0	0	MWCH-DZD_MW-0013	Capra hircus	DZD	Dedza	Africa	Malawi	-13.254308	34.30152499999997	Malawi	-13.254308	34.30152499999997	-14.366667	34.333333	F	F	AGIN	USDA/ARS	Ben Rosen	15.55	43.27	2.439	65321425	3619048	4121955	1211999	7741003
MWCH-DZD-0015	ERS3357811	MW_DZD0015	0	0	MWCH-DZD_MW-0015	Capra hircus	DZD	Dedza	Africa	Malawi	-13.254308	34.30152499999997	Malawi	-13.254308	34.30152499999997	-14.366667	34.333333	F	F	AGIN	USDA/ARS	Ben Rosen	17.39	49.36	2.441	64929210	4049120	3945972	1350125	7995092
MWCH-LGW-0002	ERS3357812	MW_LGW0002	0	0	MWCH-LGW_MW-0002	Capra hircus	LGW	Lilongwe	Africa	Malawi	-13.254308	34.30152499999997	Malawi	-13.254308	34.30152499999997	-13.983333	33.783333	F	F	AGIN	USDA/ARS	Ben Rosen	14.98	43.38	2.447	64709103	4633764	3604226	1327334	8237990
MWCH-LGW-0004	ERS3357813	MW_LGW0004	0	0	MWCH-LGW_MW-0004	Capra hircus	LGW	Lilongwe	Africa	Malawi	-13.254308	34.30152499999997	Malawi	-13.254308	34.30152499999997	-13.983333	33.783333	F	F	AGIN	USDA/ARS	Ben Rosen	15.49	44.46	2.444	64729954	4613604	3639874	1290995	8253478
MWCH-LGW-0005	ERS3357814	MW_LGW0005	0	0	MWCH-LGW_MW-0005	Capra hircus	LGW	Lilongwe	Africa	Malawi	-13.254308	34.30152499999997	Malawi	-13.254308	34.30152499999997	-13.983333	33.783333	F	F	AGIN	USDA/ARS	Ben Rosen	16.04	46.08	2.441	64756189	4643573	3660918	1213747	8304491
MWCH-NSJ-0001	ERS3357815	MW_NSJ0001	0	0	MWCH-NSJ_MW-0001	Capra hircus	NSJ	Nsanje	Africa	Malawi	-13.254308	34.30152499999997	Malawi	-13.254308	34.30152499999997	-16.75	35.166667	F	F	AGIN	USDA/ARS	Ben Rosen	14.76	41.58	2.447	64807746	4870430	3328424	1267827	8198854
MWCH-NSJ-0002	ERS3357816	MW_NSJ0002	0	0	MWCH-NSJ_MW-0002	Capra hircus	NSJ	Nsanje	Africa	Malawi	-13.254308	34.30152499999997	Malawi	-13.254308	34.30152499999997	-16.75	35.166667	F	F	AGIN	USDA/ARS	Ben Rosen	14.72	42.18	2.447	64924871	4173566	3788625	1387365	7962191
MWCH-NSJ-0003	ERS3357817	MW_NSJ0003	0	0	MWCH-NSJ_MW-0003	Capra hircus	NSJ	Nsanje	Africa	Malawi	-13.254308	34.30152499999997	Malawi	-13.254308	34.30152499999997	-16.75	35.166667	F	F	AGIN	USDA/ARS	Ben Rosen	15.05	43.53	2.441	64792002	4610618	3641261	1230546	8251879
MWCH-NSJ-0004	ERS3357818	MW_NSJ0004	0	0	MWCH-NSJ_MW-0004	Capra hircus	NSJ	Nsanje	Africa	Malawi	-13.254308	34.30152499999997	Malawi	-13.254308	34.30152499999997	-16.75	35.166667	F	F	AGIN	USDA/ARS	Ben Rosen	16.04	45.44	2.443	65070012	3986813	3902297	1315305	7889110
MWCH-NSJ-0006	ERS3357819	MW_NSJ0006	0	0	MWCH-NSJ_MW-0006	Capra hircus	NSJ	Nsanje	Africa	Malawi	-13.254308	34.30152499999997	Malawi	-13.254308	34.30152499999997	-16.75	35.166667	F	F	AGIN	USDA/ARS	Ben Rosen	17.38	49.49	2.443	64965324	4315396	3752021	1241686	8067417
MWCH-NSJ-0007	ERS3357820	MW_NSJ0007	0	0	MWCH-NSJ_MW-0007	Capra hircus	NSJ	Nsanje	Africa	Malawi	-13.254308	34.30152499999997	Malawi	-13.254308	34.30152499999997	-16.75	35.166667	F	F	AGIN	USDA/ARS	Ben Rosen	16.94	48.09	2.438	64933392	4484046	3656137	1200852	8140183
MWCH-THY-0001	ERS3357821	MW_THY0001	0	0	MWCH-THY_MW-0001	Capra hircus	THY	Thyolo	Africa	Malawi	-13.254308	34.30152499999997	Malawi	-13.254308	34.30152499999997	-16.066667	35.133333	F	F	AGIN	USDA/ARS	Ben Rosen	15.06	43.56	2.445	64695116	4494812	3680704	1403795	8175516
MWCH-THY-0002	ERS3357822	MW_THY0002	0	0	MWCH-THY_MW-0002	Capra hircus	THY	Thyolo	Africa	Malawi	-13.254308	34.30152499999997	Malawi	-13.254308	34.30152499999997	-16.066667	35.133333	F	F	AGIN	USDA/ARS	Ben Rosen	16.15	45.33	2.438	65531600	2954528	4472627	1315672	7427155
MWCH-THY-0003	ERS3357823	MW_THY0003	0	0	MWCH-THY_MW-0003	Capra hircus	THY	Thyolo	Africa	Malawi	-13.254308	34.30152499999997	Malawi	-13.254308	34.30152499999997	-16.066667	35.133333	F	F	AGIN	USDA/ARS	Ben Rosen	14.93	42.71	2.444	64902774	4490043	3627949	1253661	8117992
MWCH-THY-0005	ERS3357824	MW_THY0005	0	0	MWCH-THY_MW-0005	Capra hircus	THY	Thyolo	Africa	Malawi	-13.254308	34.30152499999997	Malawi	-13.254308	34.30152499999997	-16.066667	35.133333	F	F	AGIN	USDA/ARS	Ben Rosen	16.54	47.41	2.44	64727409	4665549	3617564	1263905	8283113
MWCH-THY-0006	ERS3357825	MW_THY0006	0	0	MWCH-THY_MW-0006	Capra hircus	THY	Thyolo	Africa	Malawi	-13.254308	34.30152499999997	Malawi	-13.254308	34.30152499999997	-16.066667	35.133333	F	F	AGIN	USDA/ARS	Ben Rosen	16.23	46.20	2.444	64784384	4436122	3706722	1347199	8142844
MWCH-THY-0007	ERS3357826	MW_THY0007	0	0	MWCH-THY_MW-0007	Capra hircus	THY	Thyolo	Africa	Malawi	-13.254308	34.30152499999997	Malawi	-13.254308	34.30152499999997	-16.066667	35.133333	F	F	AGIN	USDA/ARS	Ben Rosen	16.13	45.19	2.447	65360625	3052534	4379080	1482188	7431614
MWCH-THY-0008	ERS3357827	MW_THY0008	0	0	MWCH-THY_MW-0008	Capra hircus	THY	Thyolo	Africa	Malawi	-13.254308	34.30152499999997	Malawi	-13.254308	34.30152499999997	-16.066667	35.133333	F	F	AGIN	USDA/ARS	Ben Rosen	16.02	46.35	2.441	64938188	4122554	3870404	1343281	7992958
MWCH-THY-0009	ERS3357828	MW_THY0009	0	0	MWCH-THY_MW-0009	Capra hircus	THY	Thyolo	Africa	Malawi	-13.254308	34.30152499999997	Malawi	-13.254308	34.30152499999997	-16.066667	35.133333	F	F	AGIN	USDA/ARS	Ben Rosen	15.54	45.12	2.44	64791898	4610398	3658173	1213958	8268571
MZCH-GAZ-0001	ERS4383019	MZ_GAZ0001	0	0	MZCH-GAZ_MZ-0001	Capra hircus	GAZ	Gaza	Africa	Mozambique	-18.665695	35.52956199999994	Mozambique	-18.665695	35.52956199999994	-25.9667	32.58333	F	F	AGIN	USDA/ARS	Ben Rosen	6.18	17.70	2.451	64868564	2657834	3611719	3136310	6269553
MZCH-GAZ-0002	ERS4383020	MZ_GAZ0002	0	0	MZCH-GAZ_MZ-0002	Capra hircus	GAZ	Gaza	Africa	Mozambique	-18.665695	35.52956199999994	Mozambique	-18.665695	35.52956199999994	-25.9667	32.58333	F	F	AGIN	USDA/ARS	Ben Rosen	7.28	20.99	2.451	64951409	3083475	3658822	2580721	6742297
MZCH-GAZ-0004	ERS4383021	MZ_GAZ0004	0	0	MZCH-GAZ_MZ-0004	Capra hircus	GAZ	Gaza	Africa	Mozambique	-18.665695	35.52956199999994	Mozambique	-18.665695	35.52956199999994	-25.9667	32.58333	F	F	AGIN	USDA/ARS	Ben Rosen	7.22	20.63	2.452	64935815	3024775	3667233	2646604	6692008
MZCH-GAZ-0005	ERS4383022	MZ_GAZ0005	0	0	MZCH-GAZ_MZ-0005	Capra hircus	GAZ	Gaza	Africa	Mozambique	-18.665695	35.52956199999994	Mozambique	-18.665695	35.52956199999994	-25.9667	32.58333	F	F	AGIN	USDA/ARS	Ben Rosen	6.99	19.93	2.453	65040306	2635093	3822971	2776057	6458064
MZCH-LND-0004	ERS3357829	MZ_LND0004	0	0	MZCH-LND_MZ-0004	Capra hircus	LND	Landin	Africa	Mozambique	-18.665695	35.52956199999994	Mozambique	-18.665695	35.52956199999994	-25.023	32.648	F	F	AGIN	USDA/ARS	Ben Rosen	18.85	53.47	2.439	64684609	4747004	3648593	1194221	8395597
MZCH-LND-0006	ERS3357830	MZ_LND0006	0	0	MZCH-LND_MZ-0006	Capra hircus	LND	Landin	Africa	Mozambique	-18.665695	35.52956199999994	Mozambique	-18.665695	35.52956199999994	-25.023	32.648	F	F	AGIN	USDA/ARS	Ben Rosen	18.95	53.44	2.438	64824290	4497011	3722125	1231001	8219136
MZCH-LND-0014	ERS4383023	MZ_LND0014	1	0	MZCH-LND_MZ-0014	Capra hircus	LND	Landin	Africa	Mozambique	-18.665695	35.52956199999994	Mozambique	-18.665695	35.52956199999994	-25.9666667	32.03333	F	F	AGIN	USDA/ARS	Ben Rosen	6.00	16.92	2.425	64698044	4710212	3687800	1178371	8398012
MZCH-LND-0016	ERS3357831	MZ_LND0016	0	0	MZCH-LND_MZ-0016	Capra hircus	LND	Landin	Africa	Mozambique	-18.665695	35.52956199999994	Mozambique	-18.665695	35.52956199999994	-25.9666667	32.03333	F	F	AGIN	USDA/ARS	Ben Rosen	26.43	73.64	2.458	64875301	2116442	4093763	3188921	6210205
MZCH-LND-0017	ERS4383024	MZ_LND0017	1	0	MZCH-LND_MZ-0017	Capra hircus	LND	Landin	Africa	Mozambique	-18.665695	35.52956199999994	Mozambique	-18.665695	35.52956199999994	-25.9666667	32.03333	F	F	AGIN	USDA/ARS	Ben Rosen	7.54	19.92	2.458	65125950	2567770	3457125	3123582	6024895
MZCH-LND-0020	ERS3357832	MZ_LND0020	0	0	MZCH-LND_MZ-0020	Capra hircus	LND	Landin	Africa	Mozambique	-18.665695	35.52956199999994	Mozambique	-18.665695	35.52956199999994	-25.9666667	32.03333	M	M	AGIN	USDA/ARS	Ben Rosen	15.63	45.11	2.441	64790017	4679519	3598788	1206103	8278307
MZCH-LND-0024	ERS3357833	MZ_LND0024	0	0	MZCH-LND_MZ-0024	Capra hircus	LND	Landin	Africa	Mozambique	-18.665695	35.52956199999994	Mozambique	-18.665695	35.52956199999994	-25.9666667	32.03333	F	F	AGIN	USDA/ARS	Ben Rosen	22.50	62.56	2.432	65065914	3956904	4002451	1249158	7959355
MZCH-LND-0026	ERS4383025	MZ_LND0026	0	0	MZCH-LND_MZ-0026	Capra hircus	LND	Landin	Africa	Mozambique	-18.665695	35.52956199999994	Mozambique	-18.665695	35.52956199999994	-25.9666667	32.03333	M	M	AGIN	USDA/ARS	Ben Rosen	6.92	19.05	2.458	64900246	2672933	3689829	3011419	6362762
MZCH-LND-0031	ERS3357834	MZ_LND0031	0	0	MZCH-LND_MZ-0031	Capra hircus	LND	Landin	Africa	Mozambique	-18.665695	35.52956199999994	Mozambique	-18.665695	35.52956199999994	-25.9666667	32.03333	F	F	AGIN	USDA/ARS	Ben Rosen	16.65	47.63	2.443	64753718	4495366	3702240	1323103	8197606
MZCH-LND-0033	ERS4383026	MZ_LND0033	0	0	MZCH-LND_MZ-0033	Capra hircus	LND	Landin	Africa	Mozambique	-18.665695	35.52956199999994	Mozambique	-18.665695	35.52956199999994	-25.9666667	32.03333	F	M	AGIN	USDA/ARS	Ben Rosen	5.23	14.77	2.458	64816263	1658509	4159887	3639768	5818396
MZCH-MAN-0001	ERS3357835	MZ_MAN0001	0	0	MZCH-MAN_MZ-0001	Capra hircus	MAN	Manica	Africa	Mozambique	-18.665695	35.52956199999994	Mozambique	-18.665695	35.52956199999994	-25.9666667	32.58333	M	M	AGIN	USDA/ARS	Ben Rosen	15.55	45.18	2.438	64972996	4331822	3793768	1175841	8125590
MZCH-MAN-0002	ERS3357836	MZ_MAN0002	0	0	MZCH-MAN_MZ-0002	Capra hircus	MAN	Manica	Africa	Mozambique	-18.665695	35.52956199999994	Mozambique	-18.665695	35.52956199999994	-25.9666667	32.58333	F	F	AGIN	USDA/ARS	Ben Rosen	15.54	45.19	2.44	64765358	4495748	3694403	1318918	8190151
MZCH-MAN-0003	ERS3357837	MZ_MAN0003	0	0	MZCH-MAN_MZ-0003	Capra hircus	MAN	Manica	Africa	Mozambique	-18.665695	35.52956199999994	Mozambique	-18.665695	35.52956199999994	-25.9666667	32.58333	F	F	AGIN	USDA/ARS	Ben Rosen	14.74	43.00	2.44	64897209	4523274	3711050	1142894	8234324
MZCH-PAF-0003	ERS4383027	MZ_PAF0003	0	0	MZCH-PAF_MZ-0003	Capra hircus	PAF	Pafuri	Africa	Mozambique	-18.665695	35.52956199999994	Gaza province	-23.989346415997232	33.21252226562501	-25.023	32.648	F	F	AGIN	USDA/ARS	Ben Rosen	12.26	30.67	2.463	65383627	2691660	3465302	2733838	6156962
MZCH-PAF-0004	ERS4383028	MZ_PAF0004	0	0	MZCH-PAF_MZ-0004	Capra hircus	PAF	Pafuri	Africa	Mozambique	-18.665695	35.52956199999994	Gaza province	-23.989346415997232	33.21252226562501	-25.023	32.648	F	F	AGIN	USDA/ARS	Ben Rosen	5.10	13.06	2.454	64467728	856203	2480250	6470246	3336453
MZCH-PAF-0005	ERS4383029	MZ_PAF0005	0	0	MZCH-PAF_MZ-0005	Capra hircus	PAF	Pafuri	Africa	Mozambique	-18.665695	35.52956199999994	Gaza province	-23.989346415997232	33.21252226562501	-25.023	32.648	F	F	AGIN	USDA/ARS	Ben Rosen	5.42	13.48	2.437	64620472	716890	2104576	6832489	2821466
MZCH-SEA-0051	ERS3357838	MZ_SEA0051	0	0	MZCH-SEA_MZ-0051	Capra hircus	SEA	Small East African	Africa	Mozambique	-18.665695	35.52956199999994	Mozambique	-18.665695	35.52956199999994	-25.9666667	32.58333	F	F	AGIN	USDA/ARS	Ben Rosen	18.93	53.58	2.434	64770321	4763550	3614126	1126430	8377676
MZCH-SEA-0053	ERS3357839	MZ_SEA0053	0	0	MZCH-SEA_MZ-0053	Capra hircus	SEA	Small East African	Africa	Mozambique	-18.665695	35.52956199999994	Mozambique	-18.665695	35.52956199999994	-25.9666667	32.58333	F	F	AGIN	USDA/ARS	Ben Rosen	19.47	55.99	2.431	64640640	4836423	3599854	1197510	8436277
MZCH-SEA-0055	ERS3357840	MZ_SEA0055	0	0	MZCH-SEA_MZ-0055	Capra hircus	SEA	Small East African	Africa	Mozambique	-18.665695	35.52956199999994	Mozambique	-18.665695	35.52956199999994	-25.9666667	32.03333	F	F	AGIN	USDA/ARS	Ben Rosen	15.87	45.88	2.442	64869746	4244880	3818254	1341547	8063134
MZCH-SEA-0056	ERS3357841	MZ_SEA0056	0	0	MZCH-SEA_MZ-0056	Capra hircus	SEA	Small East African	Africa	Mozambique	-18.665695	35.52956199999994	Mozambique	-18.665695	35.52956199999994	-25.9666667	32.03333	F	F	AGIN	USDA/ARS	Ben Rosen	15.79	45.31	2.444	64655370	4734455	3558433	1326169	8292888
MZCH-SEA-0057	ERS3357842	MZ_SEA0057	0	0	MZCH-SEA_MZ-0057	Capra hircus	SEA	Small East African	Africa	Mozambique	-18.665695	35.52956199999994	Mozambique	-18.665695	35.52956199999994	-25.9666667	32.03333	F	F	AGIN	USDA/ARS	Ben Rosen	14.45	42.46	2.445	64551861	4719460	3587179	1415927	8306639
MZCH-SEA-0058	ERS3357843	MZ_SEA0058	0	0	MZCH-SEA_MZ-0058	Capra hircus	SEA	Small East African	Africa	Mozambique	-18.665695	35.52956199999994	Mozambique	-18.665695	35.52956199999994	-25.9666667	32.03333	F	F	AGIN	USDA/ARS	Ben Rosen	15.91	46.65	2.439	64542904	4900525	3545997	1285001	8446522
MZCH-SEA-0060	ERS3357844	MZ_SEA0060	0	0	MZCH-SEA_MZ-0060	Capra hircus	SEA	Small East African	Africa	Mozambique	-18.665695	35.52956199999994	Mozambique	-18.665695	35.52956199999994	-25.9666667	32.03333	F	F	AGIN	USDA/ARS	Ben Rosen	15.68	45.55	2.443	64643732	4630566	3641294	1358835	8271860
NLCH-LNR-0141	ERS4424973	NL_LNR0141	0	0	NLCH-LNR_NL-0141	Capra hircus	LNR	Landrance	Europe	Netherlands	52.132633	5.2912659999999505	Netherlands	52.132633	5.2912659999999505	51.617	5.142	M	M	VarGoats	University of Utrecht	Hans Lenstra	9.91	29.39	2.448	64982960	3799002	3956971	1535494	7755973
NLCH-LNR-0143	ERS4424974	NL_LNR0143	0	0	NLCH-LNR_NL-0143	Capra hircus	LNR	Landrance	Europe	Netherlands	52.132633	5.2912659999999505	Netherlands	52.132633	5.2912659999999505	51.617	5.142	M	M	VarGoats	University of Utrecht	Hans Lenstra	10.88	33.04	2.434	64761333	4247713	3813658	1451723	8061371
NLCH-LNR-0146	ERS4424975	NL_LNR0146	0	0	NLCH-LNR_NL-0146	Capra hircus	LNR	Landrance	Europe	Netherlands	52.132633	5.2912659999999505	Netherlands	52.132633	5.2912659999999505	51.617	5.142	M	M	VarGoats	University of Utrecht	Hans Lenstra	12.05	35.84	2.436	64883717	4126761	3875892	1388057	8002653
NLCH-LNR-0150	ERS4424976	NL_LNR0150	0	0	NLCH-LNR_NL-0150	Capra hircus	LNR	Landrance	Europe	Netherlands	52.132633	5.2912659999999505	Netherlands	52.132633	5.2912659999999505	51.617	5.142	M	M	VarGoats	University of Utrecht	Hans Lenstra	11.25	33.56	2.44	65003421	3970097	3946567	1354342	7916664
NLCH-LNR-0151	ERS4424977	NL_LNR0151	0	0	NLCH-LNR_NL-0151	Capra hircus	LNR	Landrance	Europe	Netherlands	52.132633	5.2912659999999505	Netherlands	52.132633	5.2912659999999505	51.617	5.142	M	M	VarGoats	University of Utrecht	Hans Lenstra	10.01	30.03	2.444	64822672	3911181	3929529	1611045	7840710
NZCH-BOE-0293	ERS3357845	NZ_BOE0293	0	0	NZCH-BOE_NZ-0293	Capra hircus	BOE	Boer	Oceania	New Zealand	-43.695200580880105	171.01878350000004	New Zealand	-43.695200580880105	171.01878350000004	not available	not available	M	M	AGIN	USDA/ARS	Ben Rosen	17.20	49.65	2.437	64558317	5078869	3575195	1062046	8654064
NZCH-BOE-0295	ERS3357846	NZ_BOE0295	0	0	NZCH-BOE_NZ-0295	Capra hircus	BOE	Boer	Oceania	New Zealand	-43.695200580880105	171.01878350000004	New Zealand	-43.695200580880105	171.01878350000004	not available	not available	F	M	AGIN	USDA/ARS	Ben Rosen	23.23	64.59	2.432	64661545	4521533	3887778	1203571	8409311
NZCH-BOE-0297	ERS3357847	NZ_BOE0297	0	0	NZCH-BOE_NZ-0297	Capra hircus	BOE	Boer	Oceania	New Zealand	-43.695200580880105	171.01878350000004	New Zealand	-43.695200580880105	171.01878350000004	not available	not available	F	M	AGIN	USDA/ARS	Ben Rosen	14.61	42.52	2.441	64573126	4843421	3642358	1215522	8485779
NZCH-BOE-0298	ERS3357848	NZ_BOE0298	0	0	NZCH-BOE_NZ-0298	Capra hircus	BOE	Boer	Oceania	New Zealand	-43.695200580880105	171.01878350000004	New Zealand	-43.695200580880105	171.01878350000004	not available	not available	F	M	AGIN	USDA/ARS	Ben Rosen	15.28	44.45	2.442	64382986	4928655	3590023	1372763	8518678
NZCH-BOE-0300	ERS3357849	NZ_BOE0300	0	0	NZCH-BOE_NZ-0300	Capra hircus	BOE	Boer	Oceania	New Zealand	-43.695200580880105	171.01878350000004	New Zealand	-43.695200580880105	171.01878350000004	not available	not available	F	M	AGIN	USDA/ARS	Ben Rosen	13.80	40.21	2.442	64507235	4671348	3713141	1382703	8384489
NZCH-BOE-0303	ERS3357850	NZ_BOE0303	0	0	NZCH-BOE_NZ-0303	Capra hircus	BOE	Boer	Oceania	New Zealand	-43.695200580880105	171.01878350000004	New Zealand	-43.695200580880105	171.01878350000004	not available	not available	F	M	AGIN	USDA/ARS	Ben Rosen	15.03	43.81	2.438	64614019	4745125	3684969	1230314	8430094
NZCH-BOE-0304	ERS3357851	NZ_BOE0304	0	0	NZCH-BOE_NZ-0304	Capra hircus	BOE	Boer	Oceania	New Zealand	-43.695200580880105	171.01878350000004	New Zealand	-43.695200580880105	171.01878350000004	not available	not available	F	M	AGIN	USDA/ARS	Ben Rosen	15.12	44.39	2.437	64594697	4726888	3733872	1218970	8460760
NZCH-BOE-0306	ERS3357852	NZ_BOE0306	0	1	NZCH-BOE_NZ-0306	Capra hircus	BOE	Boer	Oceania	New Zealand	-43.695200580880105	171.01878350000004	New Zealand	-43.695200580880105	171.01878350000004	not available	not available	F	M	AGIN	USDA/ARS	Ben Rosen	15.53	45.44	2.437	64458758	4941672	3592424	1281573	8534096
PKCF-FAL-0001	ERS4425035	not applicable	0	0	PKCF-FAL_PK-0001	Capra falconeri	FAL	not relevant	Asia	Pakistan	28.73161640704092	69.03749881249996	Pakistan	28.73161640704092	69.03749881249996	35.8819	74.4643	F	NA	VarGoats	PMAS-Arid Agriculture University	Muhammad Moaeen-ud-Din and Jim Reecy	12.70	36.43	2.544	55076425	2592714	13455890	3149398	16048604
PKCH-BRI-0001	ERS4424726	PK_BRI0001	0	0	PKCH-BRI_PK-0001	Capra hircus	BRI	Bari	Asia	Pakistan	28.73161640704092	69.03749881249996	Sindh	25.8943018	68.52471489999994	25.396	68.3578	M	NA	VarGoats	PMAS-Arid Agriculture University	Muhammad Moaeen-ud-Din and Jim Reecy	10.93	32.75	2.445	64501702	4324587	3941426	1506712	8266013
PKCH-BRI-0004	ERS4424727	PK_BRI0004	0	0	PKCH-BRI_PK-0004	Capra hircus	BRI	Bari	Asia	Pakistan	28.73161640704092	69.03749881249996	Sindh	25.8943018	68.52471489999994	25.396	68.3578	F	NA	VarGoats	PMAS-Arid Agriculture University	Muhammad Moaeen-ud-Din and Jim Reecy	10.66	32.15	2.451	64345863	4536710	3764557	1627297	8301267
PKCH-BRI-0005	ERS4424728	PK_BRI0005	0	0	PKCH-BRI_PK-0005	Capra hircus	BRI	Bari	Asia	Pakistan	28.73161640704092	69.03749881249996	Sindh	25.8943018	68.52471489999994	25.396	68.3578	F	NA	VarGoats	PMAS-Arid Agriculture University	Muhammad Moaeen-ud-Din and Jim Reecy	10.25	31.93	2.443	64032912	4927724	3615459	1698332	8543183
PKCH-BRI-0006	ERS4424729	PK_BRI0006	0	0	PKCH-BRI_PK-0006	Capra hircus	BRI	Bari	Asia	Pakistan	28.73161640704092	69.03749881249996	Sindh	25.8943018	68.52471489999994	25.396	68.3578	F	NA	VarGoats	PMAS-Arid Agriculture University	Muhammad Moaeen-ud-Din and Jim Reecy	8.34	25.45	2.45	64190169	4672086	3442595	1969577	8114681
PKCH-BRI-0014	ERS4424730	PK_BRI0014	0	0	PKCH-BRI_PK-0014	Capra hircus	BRI	Bari	Asia	Pakistan	28.73161640704092	69.03749881249996	Sindh	25.8943018	68.52471489999994	25.396	68.3578	F	NA	VarGoats	PMAS-Arid Agriculture University	Muhammad Moaeen-ud-Din and Jim Reecy	14.98	44.39	2.444	64141390	5107719	3618926	1406392	8726645
PKCH-KAC-0001	ERS4424731	PK_KAC0001	0	0	PKCH-KAC_PK-0001	Capra hircus	KAC	Kachan	Asia	Pakistan	28.73161640704092	69.03749881249996	Sindh	25.8943018	68.52471489999994	25.396	68.3578	M	NA	VarGoats	PMAS-Arid Agriculture University	Muhammad Moaeen-ud-Din and Jim Reecy	10.60	31.71	2.443	64733627	3197512	4543759	1799529	7741271
PKCH-KAC-0002	ERS4424732	PK_KAC0002	0	0	PKCH-KAC_PK-0002	Capra hircus	KAC	Kachan	Asia	Pakistan	28.73161640704092	69.03749881249996	Sindh	25.8943018	68.52471489999994	25.396	68.3578	F	NA	VarGoats	PMAS-Arid Agriculture University	Muhammad Moaeen-ud-Din and Jim Reecy	9.75	30.02	2.441	64385747	4174031	4028390	1686259	8202421
PKCH-KAC-0003	ERS4424733	PK_KAC0003	0	0	PKCH-KAC_PK-0003	Capra hircus	KAC	Kachan	Asia	Pakistan	28.73161640704092	69.03749881249996	Sindh	25.8943018	68.52471489999994	25.396	68.3578	F	NA	VarGoats	PMAS-Arid Agriculture University	Muhammad Moaeen-ud-Din and Jim Reecy	8.91	26.53	2.449	64785716	3352771	4306960	1828980	7659731
PKCH-KAC-0004	ERS4424734	PK_KAC0004	0	0	PKCH-KAC_PK-0004	Capra hircus	KAC	Kachan	Asia	Pakistan	28.73161640704092	69.03749881249996	Sindh	25.8943018	68.52471489999994	25.396	68.3578	F	NA	VarGoats	PMAS-Arid Agriculture University	Muhammad Moaeen-ud-Din and Jim Reecy	10.44	31.36	2.448	64355108	4565268	3772125	1581926	8337393
PKCH-KAC-0005	ERS4424735	PK_KAC0005	0	0	PKCH-KAC_PK-0005	Capra hircus	KAC	Kachan	Asia	Pakistan	28.73161640704092	69.03749881249996	Sindh	25.8943018	68.52471489999994	25.396	68.3578	F	NA	VarGoats	PMAS-Arid Agriculture University	Muhammad Moaeen-ud-Din and Jim Reecy	10.14	30.49	2.448	64453093	4321560	3863394	1636380	8184954
PKCH-KAM-0002	ERS4424736	PK_KAM0002	0	0	PKCH-KAM_PK-0002	Capra hircus	KAM	Kamori	Asia	Pakistan	28.73161640704092	69.03749881249996	Hyderabad. Nawabshah and Larkana regions	26.2446966	68.3935487	25.396	68.3578	F	NA	VarGoats	PMAS-Arid Agriculture University	Muhammad Moaeen-ud-Din and Jim Reecy	10.77	32.96	2.439	64308699	4388362	3949676	1627690	8338038
PKCH-KAM-0003	ERS4424737	PK_KAM0003	0	0	PKCH-KAM_PK-0003	Capra hircus	KAM	Kamori	Asia	Pakistan	28.73161640704092	69.03749881249996	Hyderabad. Nawabshah and Larkana regions	26.2446966	68.3935487	25.396	68.3578	F	NA	VarGoats	PMAS-Arid Agriculture University	Muhammad Moaeen-ud-Din and Jim Reecy	8.99	27.35	2.449	64451145	4140666	3913489	1769127	8054155
PKCH-KAM-0004	ERS4424738	PK_KAM0004	0	0	PKCH-KAM_PK-0004	Capra hircus	KAM	Kamori	Asia	Pakistan	28.73161640704092	69.03749881249996	Hyderabad. Nawabshah and Larkana regions	26.2446966	68.3935487	25.396	68.3578	F	NA	VarGoats	PMAS-Arid Agriculture University	Muhammad Moaeen-ud-Din and Jim Reecy	11.39	34.63	2.436	64502091	4157845	4116544	1497947	8274389
PKCH-KAM-0005	ERS4424739	PK_KAM0005	0	0	PKCH-KAM_PK-0005	Capra hircus	KAM	Kamori	Asia	Pakistan	28.73161640704092	69.03749881249996	Hyderabad. Nawabshah and Larkana regions	26.2446966	68.3935487	25.396	68.3578	F	NA	VarGoats	PMAS-Arid Agriculture University	Muhammad Moaeen-ud-Din and Jim Reecy	10.95	33.66	2.44	64322802	4387679	3956983	1606963	8344662
PKCH-KAM-0006	ERS4424740	PK_KAM0006	0	0	PKCH-KAM_PK-0006	Capra hircus	KAM	Kamori	Asia	Pakistan	28.73161640704092	69.03749881249996	Hyderabad. Nawabshah and Larkana regions	26.2446966	68.3935487	25.396	68.3578	F	NA	VarGoats	PMAS-Arid Agriculture University	Muhammad Moaeen-ud-Din and Jim Reecy	15.28	45.24	2.428	64274922	4819425	3857529	1322551	8676954
PKCH-PAT-0006	ERS4424741	PK_PAT0006	0	0	PKCH-PAT_PK-0006	Capra hircus	PAT	Pateri	Asia	Pakistan	28.73161640704092	69.03749881249996	Sindh	25.8943018	68.52471489999994	25.396	68.3578	M	NA	VarGoats	PMAS-Arid Agriculture University	Muhammad Moaeen-ud-Din and Jim Reecy	9.55	29.51	2.444	64397184	4462054	3853704	1561485	8315758
PKCH-PAT-0024	ERS4424742	PK_PAT0024	0	0	PKCH-PAT_PK-0024	Capra hircus	PAT	Pateri	Asia	Pakistan	28.73161640704092	69.03749881249996	Sindh	25.8943018	68.52471489999994	25.396	68.3578	F	NA	VarGoats	PMAS-Arid Agriculture University	Muhammad Moaeen-ud-Din and Jim Reecy	9.31	28.13	2.452	64338423	4042549	3938587	1954868	7981136
PKCH-PAT-0025	ERS4424743	PK_PAT0025	0	0	PKCH-PAT_PK-0025	Capra hircus	PAT	Pateri	Asia	Pakistan	28.73161640704092	69.03749881249996	Sindh	25.8943018	68.52471489999994	25.396	68.3578	F	NA	VarGoats	PMAS-Arid Agriculture University	Muhammad Moaeen-ud-Din and Jim Reecy	11.68	35.60	2.442	64188165	4646287	3844819	1595156	8491106
PKCH-PAT-0029	ERS4424744	PK_PAT0029	0	0	PKCH-PAT_PK-0029	Capra hircus	PAT	Pateri	Asia	Pakistan	28.73161640704092	69.03749881249996	Sindh	25.8943018	68.52471489999994	25.396	68.3578	F	NA	VarGoats	PMAS-Arid Agriculture University	Muhammad Moaeen-ud-Din and Jim Reecy	9.89	29.20	2.448	64620597	3352127	4388155	1913548	7740282
PKCH-TED-0002	ERS4424745	PK_TED0002	0	0	PKCH-TED_PK-0002	Capra hircus	TED	Teddy	Asia	Pakistan	28.73161640704092	69.03749881249996	North-eastern Punjab and Azad Kashmir regions	35.488272307909774	73.80300605625007	30.9693	70.9428	M	NA	VarGoats	PMAS-Arid Agriculture University	Muhammad Moaeen-ud-Din and Jim Reecy	11.34	33.84	2.444	64224625	4872549	3637666	1539587	8510215
PKCH-TED-0004	ERS4424746	PK_TED0004	0	0	PKCH-TED_PK-0004	Capra hircus	TED	Teddy	Asia	Pakistan	28.73161640704092	69.03749881249996	North-eastern Punjab and Azad Kashmir regions	35.488272307909774	73.80300605625007	30.9693	70.9428	M	NA	VarGoats	PMAS-Arid Agriculture University	Muhammad Moaeen-ud-Din and Jim Reecy	11.92	35.73	2.443	64257729	4783980	3706678	1526040	8490658
PKCH-TED-0005	ERS4424747	PK_TED0005	0	0	PKCH-TED_PK-0005	Capra hircus	TED	Teddy	Asia	Pakistan	28.73161640704092	69.03749881249996	North-eastern Punjab and Azad Kashmir regions	35.488272307909774	73.80300605625007	30.9693	70.9428	M	NA	VarGoats	PMAS-Arid Agriculture University	Muhammad Moaeen-ud-Din and Jim Reecy	11.39	35.20	2.438	64134388	5173198	3555173	1411668	8728371
PKCH-TED-0006	ERS4424748	PK_TED0006	0	0	PKCH-TED_PK-0006	Capra hircus	TED	Teddy	Asia	Pakistan	28.73161640704092	69.03749881249996	North-eastern Punjab and Azad Kashmir regions	35.488272307909774	73.80300605625007	30.9693	70.9428	M	NA	VarGoats	PMAS-Arid Agriculture University	Muhammad Moaeen-ud-Din and Jim Reecy	12.13	36.20	2.438	64798303	3719193	4360761	1396170	8079954
PKCH-TED-0007	ERS4424749	PK_TED0007	0	0	PKCH-TED_PK-0007	Capra hircus	TED	Teddy	Asia	Pakistan	28.73161640704092	69.03749881249996	North-eastern Punjab and Azad Kashmir regions	35.488272307909774	73.80300605625007	30.9693	70.9428	M	NA	VarGoats	PMAS-Arid Agriculture University	Muhammad Moaeen-ud-Din and Jim Reecy	9.45	28.82	2.448	64284173	4625500	3639447	1725307	8264947
PKCH-THA-0001	ERS4424750	PK_THA0001	0	0	PKCH-THA_PK-0001	Capra hircus	THA	Thari	Asia	Pakistan	28.73161640704092	69.03749881249996	Sindh	25.8943018	68.52471489999994	27.4695	70.6217	F	NA	VarGoats	PMAS-Arid Agriculture University	Muhammad Moaeen-ud-Din and Jim Reecy	9.12	28.63	2.447	64124502	4934448	3537288	1678189	8471736
PKCH-THA-0002	ERS4424751	PK_THA0002	0	0	PKCH-THA_PK-0002	Capra hircus	THA	Thari	Asia	Pakistan	28.73161640704092	69.03749881249996	Sindh	25.8943018	68.52471489999994	27.4695	70.6217	F	NA	VarGoats	PMAS-Arid Agriculture University	Muhammad Moaeen-ud-Din and Jim Reecy	9.03	27.68	2.448	64194671	4665097	3570020	1844639	8235117
PKCH-THA-0003	ERS4424752	PK_THA0003	0	0	PKCH-THA_PK-0003	Capra hircus	THA	Thari	Asia	Pakistan	28.73161640704092	69.03749881249996	Sindh	25.8943018	68.52471489999994	27.4695	70.6217	M	NA	VarGoats	PMAS-Arid Agriculture University	Muhammad Moaeen-ud-Din and Jim Reecy	18.46	53.22	2.432	64138315	5426371	3566553	1143188	8992924
PKCH-THA-0004	ERS4424753	PK_THA0004	0	0	PKCH-THA_PK-0004	Capra hircus	THA	Thari	Asia	Pakistan	28.73161640704092	69.03749881249996	Sindh	25.8943018	68.52471489999994	27.4695	70.6217	M	NA	VarGoats	PMAS-Arid Agriculture University	Muhammad Moaeen-ud-Din and Jim Reecy	9.76	30.54	2.445	64170081	4916840	3583686	1603820	8500526
PKCH-THA-0005	ERS4424754	PK_THA0005	0	0	PKCH-THA_PK-0005	Capra hircus	THA	Thari	Asia	Pakistan	28.73161640704092	69.03749881249996	Sindh	25.8943018	68.52471489999994	27.4695	70.6217	M	NA	VarGoats	PMAS-Arid Agriculture University	Muhammad Moaeen-ud-Din and Jim Reecy	10.18	31.73	2.44	64291025	4948795	3588439	1446168	8537234
RUCC-CAU-0047	ERS4425036	not applicable	0	0	RUCC-CAU_RU-0047	Capra caucasica	CAU	not relevant	Asia	Russia	54.36936529605482	115.68984975000001	Russia	54.36936529605482	115.68984975000001	not available	not available	M	NA	VarGoats	LECA	Gordon Luikart	11.62	34.00	2.524	54423716	3440879	13537024	2872808	16977903
SRR1265911	SRS598546	not applicable	0	0	KRCH-KNG_KR-0013	Capra hircus	KNG	Korea Native Goat	Asia	Korea	35.907757	127.76692200000002	Korea	35.907757	127.76692200000002	not available	not available	F	NA	Public data	#N/A	#N/A	12.72	37.89	2.461	63898575	4386037	3792160	2197655	8178197
SRR1265923	SRS598547	not applicable	0	0	KRCH-KNG_KR-0014	Capra hircus	KNG	Korea Native Goat	Asia	Korea	35.907757	127.76692200000002	Korea	35.907757	127.76692200000002	not available	not available	F	NA	Public data	#N/A	#N/A	11.97	36.22	2.459	63813801	4735822	3595392	2129412	8331214
SRR1265924	SRS598548	not applicable	0	0	KRCH-KNG_KR-0015	Capra hircus	KNG	Korea Native Goat	Asia	Korea	35.907757	127.76692200000002	Korea	35.907757	127.76692200000002	not available	not available	F	NA	Public data	#N/A	#N/A	11.83	35.01	2.462	64194946	3717336	4105480	2256665	7822816
SRR1265926	SRS598549	not applicable	0	0	KRCH-KNG_KR-0016	Capra hircus	KNG	Korea Native Goat	Asia	Korea	35.907757	127.76692200000002	Korea	35.907757	127.76692200000002	not available	not available	F	NA	Public data	#N/A	#N/A	11.70	35.06	2.456	64210756	3811974	4104849	2146848	7916823
SRR1265927	SRS598550	not applicable	0	0	KRCH-KNG_KR-0017	Capra hircus	KNG	Korea Native Goat	Asia	Korea	35.907757	127.76692200000002	Korea	35.907757	127.76692200000002	not available	not available	F	NA	Public data	#N/A	#N/A	11.56	35.24	2.461	63835607	4605071	3681345	2152404	8286416
SRR1265928	SRS598551	not applicable	0	0	KRCH-KNG_KR-0018	Capra hircus	KNG	Korea Native Goat	Asia	Korea	35.907757	127.76692200000002	Korea	35.907757	127.76692200000002	not available	not available	F	NA	Public data	#N/A	#N/A	13.46	40.18	2.456	63846574	4796227	3651111	1980515	8447338
SRR1265929	SRS598552	not applicable	0	0	KRCH-KNG_KR-0019	Capra hircus	KNG	Korea Native Goat	Asia	Korea	35.907757	127.76692200000002	Korea	35.907757	127.76692200000002	not available	not available	F	NA	Public data	#N/A	#N/A	13.17	39.47	2.456	63688450	4850349	3601692	2133936	8452041
SRR1265930	SRS598553	not applicable	0	0	KRCH-KNG_KR-0020	Capra hircus	KNG	Korea Native Goat	Asia	Korea	35.907757	127.76692200000002	Korea	35.907757	127.76692200000002	not available	not available	F	NA	Public data	#N/A	#N/A	13.06	38.63	2.455	64159271	3703286	4229496	2182374	7932782
SRR1265931	SRS598554	not applicable	0	0	KRCH-KNG_KR-0021	Capra hircus	KNG	Korea Native Goat	Asia	Korea	35.907757	127.76692200000002	Korea	35.907757	127.76692200000002	not available	not available	F	NA	Public data	#N/A	#N/A	13.12	38.77	2.452	64194583	3790949	4181701	2107194	7972650
SRR1265932	SRS598555	not applicable	0	0	KRCH-KNG_KR-0022	Capra hircus	KNG	Korea Native Goat	Asia	Korea	35.907757	127.76692200000002	Korea	35.907757	127.76692200000002	not available	not available	F	NA	Public data	#N/A	#N/A	12.08	36.38	2.455	63962709	4393437	3853535	2064746	8246972
SRR1265933	SRS598556	not applicable	0	0	KRCH-KNG_KR-0023	Capra hircus	KNG	Korea Native Goat	Asia	Korea	35.907757	127.76692200000002	Korea	35.907757	127.76692200000002	not available	not available	F	NA	Public data	#N/A	#N/A	10.80	33.06	2.453	64035683	4226313	3901451	2110980	8127764
SRR1265934	SRS598557	not applicable	0	0	KRCH-KNG_KR-0024	Capra hircus	KNG	Korea Native Goat	Asia	Korea	35.907757	127.76692200000002	Korea	35.907757	127.76692200000002	not available	not available	F	NA	Public data	#N/A	#N/A	10.28	31.62	2.457	64057220	4185020	3892967	2139220	8077987
SRR1265935	SRS598558	not applicable	0	0	KRCH-KNG_KR-0025	Capra hircus	KNG	Korea Native Goat	Asia	Korea	35.907757	127.76692200000002	Korea	35.907757	127.76692200000002	not available	not available	F	NA	Public data	#N/A	#N/A	10.03	30.73	2.455	64125029	4000967	3999211	2149220	8000178
SRR1265936	SRS598559	not applicable	0	0	KRCH-KNG_KR-0026	Capra hircus	KNG	Korea Native Goat	Asia	Korea	35.907757	127.76692200000002	Korea	35.907757	127.76692200000002	not available	not available	F	NA	Public data	#N/A	#N/A	9.39	29.13	2.457	64014131	4179660	3857295	2223341	8036955
SRR1265937	SRS598560	not applicable	0	0	KRCH-KNG_KR-0027	Capra hircus	KNG	Korea Native Goat	Asia	Korea	35.907757	127.76692200000002	Korea	35.907757	127.76692200000002	not available	not available	F	NA	Public data	#N/A	#N/A	10.45	31.84	2.456	64135576	3830071	4094490	2214290	7924561
SRR1999390	SRS923338	not applicable	0	0	CNCH-TIB_CN-0001	Capra hircus	TIB	Tibetan	Asia	China	35.86166	104.19539699999996	Tibet	30.1533605	88.78786779999996	not available	not available	M	NA	Public data	#N/A	#N/A	8.86	27.62	2.471	63454312	4642316	3617443	2560356	8259759
SRR1999391	SRS923339	not applicable	0	0	CNCH-TIB_CN-0002	Capra hircus	TIB	Tibetan	Asia	China	35.86166	104.19539699999996	Tibet	30.1533605	88.78786779999996	not available	not available	M	NA	Public data	#N/A	#N/A	7.92	8.86	2.572	50285852	2937530	3142449	17908596	6079979
SRR1999396	SRS923340	not applicable	0	0	CNCH-TIB_CN-0003	Capra hircus	TIB	Tibetan	Asia	China	35.86166	104.19539699999996	Tibet	30.1533605	88.78786779999996	not available	not available	F	NA	Public data	#N/A	#N/A	9.62	29.59	2.471	63478222	4791726	3528091	2476388	8319817
SRR1999407	SRS923351	not applicable	0	0	CNCH-TIB_CN-0004	Capra hircus	TIB	Tibetan	Asia	China	35.86166	104.19539699999996	Tibet	30.1533605	88.78786779999996	not available	not available	M	NA	Public data	#N/A	#N/A	9.76	30.23	2.468	63535974	4719930	3639414	2379109	8359344
SRR1999408	SRS923353	not applicable	0	0	CNCH-TIB_CN-0005	Capra hircus	TIB	Tibetan	Asia	China	35.86166	104.19539699999996	Tibet	30.1533605	88.78786779999996	not available	not available	F	NA	Public data	#N/A	#N/A	6.99	21.69	2.481	62986572	3775953	3587551	3924351	7363504
SRR1999409	SRS923354	not applicable	0	0	CNCH-TIB_CN-0006	Capra hircus	TIB	Tibetan	Asia	China	35.86166	104.19539699999996	Tibet	30.1533605	88.78786779999996	not available	not available	M	NA	Public data	#N/A	#N/A	9.98	30.79	2.471	63534855	4751373	3593663	2394536	8345036
SRR1999410	SRS923355	not applicable	0	0	CNCH-TIB_CN-0007	Capra hircus	TIB	Tibetan	Asia	China	35.86166	104.19539699999996	Tibet	30.1533605	88.78786779999996	not available	not available	M	NA	Public data	#N/A	#N/A	7.66	8.66	2.558	49771406	2877268	3172378	18453375	6049646
SRR1999411	SRS923356	not applicable	0	0	CNCH-TIB_CN-0008	Capra hircus	TIB	Tibetan	Asia	China	35.86166	104.19539699999996	Tibet	30.1533605	88.78786779999996	not available	not available	F	NA	Public data	#N/A	#N/A	9.38	29.39	2.48	63317631	4919683	3421202	2615911	8340885
SRR1999412	SRS923357	not applicable	0	0	CNCH-TIB_CN-0009	Capra hircus	TIB	Tibetan	Asia	China	35.86166	104.19539699999996	Tibet	30.1533605	88.78786779999996	not available	not available	F	NA	Public data	#N/A	#N/A	6.18	8.40	2.525	48153513	2733381	3101467	20286066	5834848
SRR1999413	SRS923358	not applicable	0	0	CNCH-TIB_CN-0010	Capra hircus	TIB	Tibetan	Asia	China	35.86166	104.19539699999996	Tibet	30.1533605	88.78786779999996	not available	not available	M	NA	Public data	#N/A	#N/A	6.82	8.10	2.569	49618822	2497398	3201426	18956781	5698824
SRR1999415	SRS923359	not applicable	0	0	CNCH-TIB_CN-0011	Capra hircus	TIB	Tibetan	Asia	China	35.86166	104.19539699999996	Tibet	30.1533605	88.78786779999996	not available	not available	M	NA	Public data	#N/A	#N/A	6.47	8.27	2.54	48515123	2636334	3227886	19895084	5864220
SRR1999416	SRS923364	not applicable	0	0	CNCH-TIB_CN-0012	Capra hircus	TIB	Tibetan	Asia	China	35.86166	104.19539699999996	Tibet	30.1533605	88.78786779999996	not available	not available	M	NA	Public data	#N/A	#N/A	9.90	30.06	2.479	63446567	4403531	3604384	2819945	8007915
SRR1999419	SRS923365	not applicable	0	0	CNCH-TIB_CN-0013	Capra hircus	TIB	Tibetan	Asia	China	35.86166	104.19539699999996	Tibet	30.1533605	88.78786779999996	not available	not available	F	NA	Public data	#N/A	#N/A	9.41	29.10	2.48	63479077	4544601	3564734	2686015	8109335
SRR1999645	SRS923497	not applicable	0	0	CNCH-TIB_CN-0015	Capra hircus	TIB	Tibetan	Asia	China	35.86166	104.19539699999996	Tibet	30.1533605	88.78786779999996	not available	not available	F	NA	Public data	#N/A	#N/A	5.85	18.52	2.465	62726158	3683093	3592293	4272883	7275386
SRR1999646	SRS923486	not applicable	0	0	CNCH-TIB_CN-0016	Capra hircus	TIB	Tibetan	Asia	China	35.86166	104.19539699999996	Tibet	30.1533605	88.78786779999996	not available	not available	M	NA	Public data	#N/A	#N/A	7.35	23.24	2.47	63389947	4214171	3618720	3051589	7832891
SRR1999647	SRS923499	not applicable	0	0	CNCH-TIB_CN-0017	Capra hircus	TIB	Tibetan	Asia	China	35.86166	104.19539699999996	Tibet	30.1533605	88.78786779999996	not available	not available	F	NA	Public data	#N/A	#N/A	5.98	12.14	2.567	55286020	2431634	3169567	13387206	5601201
SRR1999651	SRS923500	not applicable	0	0	CNCH-TIB_CN-0018	Capra hircus	TIB	Tibetan	Asia	China	35.86166	104.19539699999996	Tibet	30.1533605	88.78786779999996	not available	not available	F	NA	Public data	#N/A	#N/A	5.73	12.19	2.561	55277437	3429401	2524014	13043575	5953415
SRR1999656	SRS923504	not applicable	0	0	CNCH-TIB_CN-0019	Capra hircus	TIB	Tibetan	Asia	China	35.86166	104.19539699999996	Tibet	30.1533605	88.78786779999996	not available	not available	F	NA	Public data	#N/A	#N/A	6.35	12.58	2.563	55505891	3819797	2475351	12473388	6295148
SRR3565902	SRS1461199	not applicable	0	0	CNCH-LAO_CN-0001	Capra hircus	LAO	Laoshan dairy	Asia	China	35.86166	104.19539699999996	China	35.86166	104.19539699999996	not available	not available	F	F	Public data	#N/A	#N/A	21.36	57.65	2.46	61329667	10393579	1413617	1137564	11807196
SRR3565904	SRS1461172	not applicable	0	0	CNCH-LAO_CN-0002	Capra hircus	LAO	Laoshan dairy	Asia	China	35.86166	104.19539699999996	China	35.86166	104.19539699999996	not available	not available	F	F	Public data	#N/A	#N/A	22.46	60.03	2.46	61248738	10516008	1367129	1142552	11883137
SRR5149617	SRS1899984	not applicable	0	0	CNCH-TIB_CN-0020	Capra hircus	TIB	Tibetan	Asia	China	35.86166	104.19539699999996	Tibet	30.1533605	88.78786779999996	not available	not available	F	F	Public data	#N/A	#N/A	9.94	31.15	2.464	63634331	4838091	3421210	2380795	8259301
SRR5149618	SRS1899985	not applicable	0	0	CNCH-UNK_CN-0021	Capra hircus	UNK	Unknown	Asia	China	35.86166	104.19539699999996	Tibet	30.1533605	88.78786779999996	not available	not available	F	F	Public data	#N/A	#N/A	11.56	35.73	2.46	63718509	5210881	3235153	2109884	8446034
SRR5803147	SRS2230795	not applicable	0	0	PKCH-BEE_PK-0006	Capra hircus	BEE	Beetal	Asia	Pakistan	28.73161640704092	69.03749881249996	Punjab province	30.836339222809602	73.93496789999995	not available	not available	F	F	Public data	#N/A	#N/A	6.19	19.57	2.505	62122672	3580627	2857746	5713382	6438373
SRR5803148	SRS2230793	not applicable	0	0	PKCH-BEE_PK-0005	Capra hircus	BEE	Beetal	Asia	Pakistan	28.73161640704092	69.03749881249996	Punjab province	30.836339222809602	73.93496789999995	not available	not available	M	M	Public data	#N/A	#N/A	11.88	36.50	2.452	63716632	5247016	3470065	1840714	8717081
SRR5803149	SRS2230792	not applicable	0	0	PKCH-BAR_PK-0004	Capra hircus	BAR	Barbari	Asia	Pakistan	28.73161640704092	69.03749881249996	Sind and Punjab	25.8943018	68.52471489999994	not available	not available	F	F	Public data	#N/A	#N/A	12.03	36.51	2.454	63787467	4626598	3813993	2046369	8440591
SRR5803150	SRS2230790	not applicable	0	0	PKCH-BEE_PK-0003	Capra hircus	BEE	Beetal	Asia	Pakistan	28.73161640704092	69.03749881249996	Punjab province	30.836339222809602	73.93496789999995	not available	not available	F	F	Public data	#N/A	#N/A	12.61	37.18	2.456	64326301	3690200	4264454	1993472	7954654
SRR5803151	SRS2230788	not applicable	0	0	PKCH-BEE_PK-0002	Capra hircus	BEE	Beetal	Asia	Pakistan	28.73161640704092	69.03749881249996	Punjab province	30.836339222809602	73.93496789999995	not available	not available	F	F	Public data	#N/A	#N/A	11.25	34.90	2.457	63644449	5230998	3425787	1973193	8656785
SRR5803152	SRS2230785	not applicable	0	0	PKCH-BEE_PK-0001	Capra hircus	BEE	Beetal	Asia	Pakistan	28.73161640704092	69.03749881249996	Punjab province	30.836339222809602	73.93496789999995	not available	not available	F	F	Public data	#N/A	#N/A	12.85	38.53	2.458	63546287	5668506	3166962	1892672	8835468
SRR5803153	SRS2230783	not applicable	0	0	BDCH-BDG_BD-0003	Capra hircus	BDG	Bengal	Asia	Bangladesh	23.684994	90.35633099999995	north-western areas of Bangladesh	25.60211874519314	89.30164349999995	not available	not available	M	M	Public data	#N/A	#N/A	9.70	29.32	2.485	63592932	4031656	3740683	2909156	7772339
SRR5803154	SRS2230781	not applicable	0	0	BDCH-BOI_BD-0002	Capra hircus	BOI	Boiragi	Asia	Bangladesh	23.684994	90.35633099999995	Bangladesh	23.684994	90.35633099999995	not available	not available	F	F	Public data	#N/A	#N/A	8.67	27.33	2.459	63771447	4560695	3601625	2340660	8162320
SRR5803155	SRS2230779	not applicable	0	0	BDCH-BDG_BD-0005	Capra hircus	BDG	Bengal	Asia	Bangladesh	23.684994	90.35633099999995	north-western areas of Bangladesh	25.60211874519314	89.30164349999995	not available	not available	F	F	Public data	#N/A	#N/A	8.72	27.25	2.455	63714419	4585258	3548887	2425863	8134145
SRR5803156	SRS2230774	not applicable	0	0	IRCH-UNK_IR-0037	Capra hircus	UNK	Unknown	Asia	Iran	32.427908	53.688045999999986	Iran	32.427908	53.688045999999986	not available	not available	F	F	Public data	#N/A	#N/A	8.92	28.80	2.449	63789282	5373566	3288963	1822616	8662529
SRR5803157	SRS2230800	not applicable	0	0	CNCH-UNK_CN-0008	Capra hircus	UNK	Unknown	Asia	China	35.86166	104.19539699999996	Tibet	30.1533605	88.78786779999996	not available	not available	F	F	Public data	#N/A	#N/A	10.73	33.33	2.455	63558413	5212277	3501389	2002348	8713666
SRR5803158	SRS2230710	not applicable	0	0	CNCH-LON_CN-0014	Capra hircus	LON	Longlin	Asia	China	35.86166	104.19539699999996	Guangxi province	23.7247599	108.80761949999999	not available	not available	F	F	Public data	#N/A	#N/A	17.48	51.50	2.438	64121677	4342889	4099672	1710189	8442561
SRR5803159	SRS2230797	not applicable	0	0	CNCH-TIB_CN-0021	Capra hircus	TIB	Tibetan	Asia	China	35.86166	104.19539699999996	Tibet	30.1533605	88.78786779999996	not available	not available	F	F	Public data	#N/A	#N/A	11.42	35.53	2.454	63421796	5325901	3472718	2054012	8798619
SRR5803160	SRS2230798	not applicable	0	0	CNCH-UNK_CN-0007	Capra hircus	UNK	Unknown	Asia	China	35.86166	104.19539699999996	Tibet	30.1533605	88.78786779999996	not available	not available	F	F	Public data	#N/A	#N/A	11.13	33.61	2.461	63632171	4992096	3523107	2127053	8515203
SRR5803161	SRS2230722	not applicable	0	0	CNCH-LON_CN-0017	Capra hircus	LON	Longlin	Asia	China	35.86166	104.19539699999996	Guangxi province	23.7247599	108.80761949999999	not available	not available	F	F	Public data	#N/A	#N/A	12.73	38.90	2.442	64144705	4215055	4081603	1833064	8296658
SRR5803162	SRS2230732	not applicable	0	0	CNCH-LON_CN-0018	Capra hircus	LON	Longlin	Asia	China	35.86166	104.19539699999996	Guangxi province	23.7247599	108.80761949999999	not available	not available	F	F	Public data	#N/A	#N/A	11.89	36.28	2.442	64197252	3843897	4206202	2027076	8050099
SRR5803163	SRS2230711	not applicable	0	0	CNCH-LON_CN-0015	Capra hircus	LON	Longlin	Asia	China	35.86166	104.19539699999996	Guangxi province	23.7247599	108.80761949999999	not available	not available	F	F	Public data	#N/A	#N/A	23.23	65.40	2.433	64090505	4727851	3956201	1499870	8684052
SRR5803164	SRS2230716	not applicable	0	0	CNCH-LON_CN-0016	Capra hircus	LON	Longlin	Asia	China	35.86166	104.19539699999996	Guangxi province	23.7247599	108.80761949999999	not available	not available	F	F	Public data	#N/A	#N/A	13.48	41.93	2.442	63689294	5523027	3410504	1651602	8933531
SRR5803165	SRS2230738	not applicable	0	0	CNCH-LON_CN-0019	Capra hircus	LON	Longlin	Asia	China	35.86166	104.19539699999996	Guangxi province	23.7247599	108.80761949999999	not available	not available	F	F	Public data	#N/A	#N/A	16.70	48.82	2.439	64323467	4111306	4171939	1667715	8283245
SRR5803167	SRS2230773	not applicable	0	0	IRCH-UNK_IR-0036	Capra hircus	UNK	Unknown	Asia	Iran	32.427908	53.688045999999986	Iran	32.427908	53.688045999999986	not available	not available	F	F	Public data	#N/A	#N/A	9.95	30.98	2.466	63933816	4923521	3417532	1999558	8341053
SRR5803168	SRS2230705	not applicable	0	0	CNCH-UNK_CN-0013	Capra hircus	UNK	Unknown	Asia	China	35.86166	104.19539699999996	Tibet	30.1533605	88.78786779999996	not available	not available	F	F	Public data	#N/A	#N/A	11.95	36.77	2.456	63424223	5376974	3362516	2110714	8739490
SRR5803169	SRS2230706	not applicable	0	0	CNCH-UNK_CN-0010	Capra hircus	UNK	Unknown	Asia	China	35.86166	104.19539699999996	Tibet	30.1533605	88.78786779999996	not available	not available	F	F	Public data	#N/A	#N/A	12.06	36.34	2.451	63929935	4317537	3981255	2045700	8298792
SRR5803170	SRS2230834	not applicable	0	0	CNCH-XIA_CN-0011	Capra hircus	XIA	Xiangdong Black	Asia	China	35.86166	104.19539699999996	Hunan province	27.6252995	111.85685860000001	not available	not available	F	F	Public data	#N/A	#N/A	10.11	30.95	2.459	63795650	4553218	3727692	2197867	8280910
SRR5803171	SRS2335488	not applicable	0	0	CNCH-MAT_CN-0012	Capra hircus	MAT	Matou	Asia	China	35.86166	104.19539699999996	Hubei province	30.7378118	112.23840169999994	not available	not available	F	F	Public data	#N/A	#N/A	12.11	36.40	2.454	63699699	4823959	3676882	2073887	8500841
SRR5803175	SRS2230771	not applicable	0	0	IRCH-UNK_IR-0032	Capra hircus	UNK	Unknown	Asia	Iran	32.427908	53.688045999999986	Iran	32.427908	53.688045999999986	not available	not available	F	F	Public data	#N/A	#N/A	13.22	40.36	2.464	63506556	5328506	3364404	2074961	8692910
SRR5803176	SRS2230833	not applicable	0	0	CNCH-LVL_CN-0013	Capra hircus	LVL	Lvliang Black	Asia	China	35.86166	104.19539699999996	Shanxi province	37.2425649	111.85685860000001	not available	not available	F	F	Public data	#N/A	#N/A	9.33	28.68	2.47	63741651	5190467	3234389	2107920	8424856
SRR5803177	SRS2230686	not applicable	0	0	CNCH-JNG_CN-0011	Capra hircus	JNG	Jining Grey	Asia	China	35.86166	104.19539699999996	Shandong province	35.8939566	117.92490020000002	not available	not available	F	F	Public data	#N/A	#N/A	11.31	33.78	2.455	64402130	3285623	4407787	2178887	7693410
SRR5803178	SRS2230700	not applicable	0	0	CNCH-SAW_CN-0003	Capra hircus	SAW	Shaanan White	Asia	China	35.86166	104.19539699999996	Shanxi province	37.2425649	111.85685860000001	not available	not available	F	F	Public data	#N/A	#N/A	13.89	40.14	2.447	63850737	5297943	3223226	1902521	8521169
SRR5803179	SRS2230688	not applicable	0	0	CNCH-CDM_CN-0014	Capra hircus	CDM	Chaidamu	Asia	China	35.86166	104.19539699999996	Qinghai province	35.744798	96.40773579999995	not available	not available	M	M	Public data	#N/A	#N/A	12.08	37.30	2.453	63596373	5314734	3460610	1902710	8775344
SRR5803180	SRS2225905	not applicable	0	0	CNCH-CAS_CN-0008	Capra hircus	CAS	Cashmere	Asia	China	35.86166	104.19539699999996	China	35.86166	104.19539699999996	not available	not available	F	F	Public data	#N/A	#N/A	10.31	32.15	2.456	63725685	5076422	3463601	2008719	8540023
SRR5803181	SRS2225904	not applicable	0	0	CNCH-UNK_CN-0011	Capra hircus	UNK	Unknown	Asia	China	35.86166	104.19539699999996	Tibet	30.1533605	88.78786779999996	not available	not available	F	F	Public data	#N/A	#N/A	10.35	32.24	2.47	63508568	5125101	3318154	2322604	8443255
SRR5803182	SRS2230685	not applicable	0	0	CNCH-ZHO_CN-0010	Capra hircus	ZHO	Zhongwei	Asia	China	35.86166	104.19539699999996	Ningxia province	37.198731	106.1580937	not available	not available	F	F	Public data	#N/A	#N/A	10.58	32.97	2.458	63408537	5303438	3336219	2226233	8639657
SRR5803183	SRS2230684	not applicable	0	0	CNCH-CHD_CN-0009	Capra hircus	CHD	Chengde Horn Down	Asia	China	35.86166	104.19539699999996	Hebei province	37.8956594	114.90422080000008	not available	not available	F	F	Public data	#N/A	#N/A	8.68	27.13	2.462	63767998	5109656	3225532	2171241	8335188
SRR5803184	SRS2230702	not applicable	0	0	CNCH-UNK_CN-0005	Capra hircus	UNK	Unknown	Asia	China	35.86166	104.19539699999996	Tibet	30.1533605	88.78786779999996	not available	not available	F	F	Public data	#N/A	#N/A	11.43	35.51	2.453	63574444	5236246	3438678	2025059	8674924
SRR5803185	SRS2230701	not applicable	0	0	CNCH-MGH_CN-0004	Capra hircus	MGH	Maguan Horn Down	Asia	China	35.86166	104.19539699999996	Yunnan province	24.4752847	101.34310579999999	not available	not available	F	F	Public data	#N/A	#N/A	13.18	37.17	2.448	64145696	4761023	3510548	1857160	8271571
SRR5803186	SRS2225892	not applicable	0	0	CNCH-CAS_CN-0003	Capra hircus	CAS	Cashmere	Asia	China	35.86166	104.19539699999996	China	35.86166	104.19539699999996	not available	not available	F	F	Public data	#N/A	#N/A	12.53	38.47	2.454	63510118	5356078	3442501	1965730	8798579
SRR5803187	SRS2225893	not applicable	0	0	CNCH-CAS_CN-0002	Capra hircus	CAS	Cashmere	Asia	China	35.86166	104.19539699999996	China	35.86166	104.19539699999996	not available	not available	F	F	Public data	#N/A	#N/A	10.16	32.01	2.452	63582480	5475812	3299636	1916499	8775448
SRR5803189	SRS2225891	not applicable	0	0	CNCH-CAS_CN-0001	Capra hircus	CAS	Cashmere	Asia	China	35.86166	104.19539699999996	China	35.86166	104.19539699999996	not available	not available	F	F	Public data	#N/A	#N/A	12.45	37.78	2.453	63512260	5757376	3123372	1881419	8880748
SRR5803190	SRS2230825	not applicable	0	0	UNCI-IBX_UN-0007	Capra ibex	IBX	not relevant	Europe	Unknown	not available	not available	Uknown	not available	not available	not available	not available	F	NA	Public data	#N/A	#N/A	10.00	28.93	2.533	53818217	1081021	15294478	4080711	16375499
SRR5803194	SRS2225897	not applicable	0	0	CNCH-UNK_CN-0006	Capra hircus	UNK	Unknown	Asia	China	35.86166	104.19539699999996	Tibet	30.1533605	88.78786779999996	not available	not available	M	M	Public data	#N/A	#N/A	9.20	28.56	2.471	63760653	4698132	3482502	2333140	8180634
SRR5803195	SRS2230807	not applicable	0	0	CNCH-UNK_CN-0002	Capra hircus	UNK	Unknown	Asia	China	35.86166	104.19539699999996	Tibet	30.1533605	88.78786779999996	not available	not available	M	M	Public data	#N/A	#N/A	9.20	29.48	2.441	63780558	5075087	3594248	1824534	8669335
SRR5803196	SRS2230803	not applicable	0	0	CNCH-UNK_CN-0001	Capra hircus	UNK	Unknown	Asia	China	35.86166	104.19539699999996	Tibet	30.1533605	88.78786779999996	not available	not available	M	M	Public data	#N/A	#N/A	8.91	28.57	2.442	63859713	5040242	3574883	1799589	8615125
SRR5803197	SRS2225896	not applicable	0	0	CNCH-UNK_CN-0022	Capra hircus	UNK	Unknown	Asia	China	35.86166	104.19539699999996	Tibet	30.1533605	88.78786779999996	not available	not available	F	F	Public data	#N/A	#N/A	10.34	32.63	2.454	63500404	5461878	3324228	1987917	8786106
SRR5803198	SRS2230778	not applicable	0	0	IRCH-UNK_IR-0039	Capra hircus	UNK	Unknown	Asia	Iran	32.427908	53.688045999999986	Iran	32.427908	53.688045999999986	not available	not available	F	F	Public data	#N/A	#N/A	9.37	29.86	2.456	63868982	5256802	3275247	1873396	8532049
SRR5803201	SRS2230815	not applicable	0	0	CNCH-UNK_CN-0014	Capra hircus	UNK	Unknown	Asia	China	35.86166	104.19539699999996	Tibet	30.1533605	88.78786779999996	not available	not available	M	M	Public data	#N/A	#N/A	9.99	31.72	2.44	63916536	5003590	3665610	1688691	8669200
SRR5803202	SRS2230812	not applicable	0	0	CNCH-UNK_CN-0004	Capra hircus	UNK	Unknown	Asia	China	35.86166	104.19539699999996	Tibet	30.1533605	88.78786779999996	not available	not available	M	M	Public data	#N/A	#N/A	10.13	32.10	2.436	63858491	5145224	3592796	1677916	8738020
SRR5803203	SRS2230808	not applicable	0	0	CNCH-UNK_CN-0003	Capra hircus	UNK	Unknown	Asia	China	35.86166	104.19539699999996	Tibet	30.1533605	88.78786779999996	not available	not available	M	M	Public data	#N/A	#N/A	9.35	30.12	2.441	63821185	5036077	3623689	1793476	8659766
SRR5803205	SRS2230696	not applicable	0	0	CNCH-UNK_CN-0018	Capra hircus	UNK	Unknown	Asia	China	35.86166	104.19539699999996	Tibet	30.1533605	88.78786779999996	not available	not available	M	M	Public data	#N/A	#N/A	11.46	36.03	2.437	64129721	4727990	3848356	1568360	8576346
SRR5803206	SRS2230831	not applicable	0	0	CNCH-YIM_CN-0004	Capra hircus	YIM	Yimeng Black	Asia	China	35.86166	104.19539699999996	Shandong province	35.8939566	117.92490020000002	not available	not available	M	M	Public data	#N/A	#N/A	11.34	34.70	2.456	63589972	5219677	3436943	2027835	8656620
SRR5803209	SRS2230697	not applicable	0	0	CNCH-UNK_CN-0019	Capra hircus	UNK	Unknown	Asia	China	35.86166	104.19539699999996	Tibet	30.1533605	88.78786779999996	not available	not available	M	M	Public data	#N/A	#N/A	10.15	32.33	2.437	64004179	4941582	3686990	1641676	8628572
SRR5803212	SRS2230695	not applicable	0	0	CNCH-UNK_CN-0017	Capra hircus	UNK	Unknown	Asia	China	35.86166	104.19539699999996	Tibet	30.1533605	88.78786779999996	not available	not available	M	M	Public data	#N/A	#N/A	11.19	35.22	2.437	64010431	4755235	3823268	1685493	8578503
SRR5803213	SRS2230694	not applicable	0	0	CNCH-UNK_CN-0016	Capra hircus	UNK	Unknown	Asia	China	35.86166	104.19539699999996	Tibet	30.1533605	88.78786779999996	not available	not available	M	M	Public data	#N/A	#N/A	11.13	35.24	2.435	64039518	5162047	3585085	1487777	8747132
SRR5803214	SRS2230691	not applicable	0	0	CNCH-UNK_CN-0015	Capra hircus	UNK	Unknown	Asia	China	35.86166	104.19539699999996	Tibet	30.1533605	88.78786779999996	not available	not available	M	M	Public data	#N/A	#N/A	10.79	34.09	2.44	64069076	4830818	3757310	1617223	8588128
SRR5803215	SRS2230687	not applicable	0	0	CNCH-UNK_CN-0012	Capra hircus	UNK	Unknown	Asia	China	35.86166	104.19539699999996	Tibet	30.1533605	88.78786779999996	not available	not available	F	F	Public data	#N/A	#N/A	12.68	38.15	2.461	63412122	5624344	3225346	2012615	8849690
SRR5803216	SRS2230768	not applicable	0	0	IRCH-UNK_IR-0030	Capra hircus	UNK	Unknown	Asia	Iran	32.427908	53.688045999999986	Iran	32.427908	53.688045999999986	not available	not available	F	F	Public data	#N/A	#N/A	9.43	30.05	2.466	63588595	5417065	3160825	2107942	8577890
SRR5803217	SRS2230770	not applicable	0	0	IRCH-UNK_IR-0031	Capra hircus	UNK	Unknown	Asia	Iran	32.427908	53.688045999999986	Iran	32.427908	53.688045999999986	not available	not available	F	F	Public data	#N/A	#N/A	10.59	33.05	2.46	63630338	5131925	3403961	2108203	8535886
SRR5803218	SRS2230758	not applicable	0	0	IRCH-UNK_IR-0026	Capra hircus	UNK	Unknown	Asia	Iran	32.427908	53.688045999999986	Iran	32.427908	53.688045999999986	not available	not available	F	F	Public data	#N/A	#N/A	11.42	35.65	2.466	63416083	5623667	3134870	2099807	8758537
SRR5803219	SRS2230765	not applicable	0	0	IRCH-UNK_IR-0029	Capra hircus	UNK	Unknown	Asia	Iran	32.427908	53.688045999999986	Iran	32.427908	53.688045999999986	not available	not available	F	F	Public data	#N/A	#N/A	15.62	46.99	2.444	63593000	5906296	3141521	1633610	9047817
SRR5803220	SRS2225907	not applicable	0	0	IRCH-UNK_IR-0021	Capra hircus	UNK	Unknown	Asia	Iran	32.427908	53.688045999999986	Iran	32.427908	53.688045999999986	not available	not available	F	F	Public data	#N/A	#N/A	12.55	38.49	2.473	63270098	5508011	3226045	2270273	8734056
SRR5803221	SRS2230760	not applicable	0	0	IRCH-UNK_IR-0027	Capra hircus	UNK	Unknown	Asia	Iran	32.427908	53.688045999999986	Iran	32.427908	53.688045999999986	not available	not available	F	F	Public data	#N/A	#N/A	14.75	44.36	2.455	63541049	5699863	3202177	1831338	8902040
SRR5803222	SRS2230762	not applicable	0	0	IRCH-UNK_IR-0028	Capra hircus	UNK	Unknown	Asia	Iran	32.427908	53.688045999999986	Iran	32.427908	53.688045999999986	not available	not available	F	F	Public data	#N/A	#N/A	12.32	37.77	2.454	63830300	5377070	3347320	1719737	8724390
SRR5803223	SRS2225908	not applicable	0	0	IRCH-UNK_IR-0023	Capra hircus	UNK	Unknown	Asia	Iran	32.427908	53.688045999999986	Iran	32.427908	53.688045999999986	not available	not available	F	F	Public data	#N/A	#N/A	10.85	33.73	2.463	63756689	5347612	3219552	1950574	8567164
SRR5803224	SRS2225909	not applicable	0	0	IRCH-UNK_IR-0024	Capra hircus	UNK	Unknown	Asia	Iran	32.427908	53.688045999999986	Iran	32.427908	53.688045999999986	not available	not available	F	F	Public data	#N/A	#N/A	9.76	30.85	2.475	63398760	5280540	3106290	2488837	8386830
SRR5803225	SRS2226017	not applicable	0	0	IRCH-UNK_IR-0025	Capra hircus	UNK	Unknown	Asia	Iran	32.427908	53.688045999999986	Iran	32.427908	53.688045999999986	not available	not available	F	F	Public data	#N/A	#N/A	8.02	25.78	2.466	63713817	5050994	3269145	2240471	8320139
SRR5803228	SRS2230699	not applicable	0	0	CNCH-CHG_CN-0002	Capra hircus	CHG	Chengdu Grey	Asia	China	35.86166	104.19539699999996	Sichuang province	30.26380319999999	102.80547530000001	not available	not available	F	F	Public data	#N/A	#N/A	12.38	36.67	2.463	64113231	3558765	4295695	2306736	7854460
SRR5803229	SRS2230698	not applicable	0	0	CNCH-UNK_CN-0020	Capra hircus	UNK	Unknown	Asia	China	35.86166	104.19539699999996	Tibet	30.1533605	88.78786779999996	not available	not available	M	M	Public data	#N/A	#N/A	11.43	35.96	2.434	63981719	4927868	3756846	1607994	8684714
SRR5803230	SRS2230707	not applicable	0	0	CNCH-UNK_CN-0009	Capra hircus	UNK	Unknown	Asia	China	35.86166	104.19539699999996	Tibet	30.1533605	88.78786779999996	not available	not available	M	M	Public data	#N/A	#N/A	7.85	24.84	2.469	63719921	4622755	3354199	2577552	7976954
SRR5803231	SRS2230703	not applicable	0	0	CNCH-LEI_CN-0006	Capra hircus	LEI	Leizhou	Asia	China	35.86166	104.19539699999996	Haïnan province	19.5663947	109.94968599999993	not available	not available	F	F	Public data	#N/A	#N/A	12.13	36.56	2.455	63864171	4537742	3786213	2086301	8323955
SRR5803233	SRS2230708	not applicable	0	0	CNCH-JCB_CN-0010	Capra hircus	JCB	Jianchang Black	Asia	China	35.86166	104.19539699999996	Sichuang province	30.26380319999999	102.80547530000001	not available	not available	F	F	Public data	#N/A	#N/A	12.39	37.08	2.452	64020049	3955837	4177322	2121219	8133159
SRR6246084	SRS2672811	not applicable	0	0	CNCH-LEI_CN-0004	Capra hircus	LEI	Leizhou	Asia	China	35.86166	104.19539699999996	Haïnan province	19.5663947	109.94968599999993	not available	not available	F	F	Public data	#N/A	#N/A	30.72	82.12	2.418	65145601	3003741	4826552	1298533	7830293
SRR6246085	SRS2672808	not applicable	0	0	CNCH-LEI_CN-0003	Capra hircus	LEI	Leizhou	Asia	China	35.86166	104.19539699999996	Haïnan province	19.5663947	109.94968599999993	not available	not available	F	F	Public data	#N/A	#N/A	31.50	83.83	2.413	64534609	4452512	4145862	1141444	8598374
SRR6246086	SRS2672805	not applicable	0	0	CNCH-LEI_CN-0002	Capra hircus	LEI	Leizhou	Asia	China	35.86166	104.19539699999996	Haïnan province	19.5663947	109.94968599999993	not available	not available	F	F	Public data	#N/A	#N/A	31.88	84.44	2.417	64501807	4362531	4151802	1258287	8514333
SRR6246087	SRS2672810	not applicable	0	0	CNCH-LEI_CN-0001	Capra hircus	LEI	Leizhou	Asia	China	35.86166	104.19539699999996	Haïnan province	19.5663947	109.94968599999993	not available	not available	F	F	Public data	#N/A	#N/A	31.23	83.00	2.415	64566380	4365426	4174149	1168472	8539575
SRR6246091	SRS2672806	not applicable	0	0	CNCH-LEI_CN-0005	Capra hircus	LEI	Leizhou	Asia	China	35.86166	104.19539699999996	Haïnan province	19.5663947	109.94968599999993	not available	not available	F	F	Public data	#N/A	#N/A	33.25	87.66	2.413	64662951	4420252	4139061	1052163	8559313
SRR6246093	SRS2672809	not applicable	0	0	CNCH-LIA_CN-0005	Capra hircus	LIA	Liaoning Cashmere	Asia	China	35.86166	104.19539699999996	China	35.86166	104.19539699999996	not available	not available	F	F	Public data	#N/A	#N/A	31.97	84.83	2.418	64111386	5359821	3677962	1125258	9037783
SRR6246094	SRS2672804	not applicable	0	0	CNCH-LIA_CN-0004	Capra hircus	LIA	Liaoning Cashmere	Asia	China	35.86166	104.19539699999996	China	35.86166	104.19539699999996	not available	not available	F	F	Public data	#N/A	#N/A	28.61	77.80	2.425	64342515	4939276	3863741	1128895	8803017
SRR6246095	SRS2672799	not applicable	0	0	CNCH-SAA_CN-0002	Capra hircus	SAA	Saanen	Asia	China	35.86166	104.19539699999996	China	35.86166	104.19539699999996	not available	not available	F	F	Public data	#N/A	#N/A	32.39	86.01	2.418	64519921	5120942	3589548	1044016	8710490
SRR6246096	SRS2672813	not applicable	0	0	CNCH-SAA_CN-0001	Capra hircus	SAA	Saanen	Asia	China	35.86166	104.19539699999996	China	35.86166	104.19539699999996	not available	not available	F	F	Public data	#N/A	#N/A	29.40	79.81	2.419	64575306	5033777	3636454	1028890	8670231
SRR6246097	SRS2672812	not applicable	0	0	CNCH-SAA_CN-0004	Capra hircus	SAA	Saanen	Asia	China	35.86166	104.19539699999996	China	35.86166	104.19539699999996	not available	not available	F	F	Public data	#N/A	#N/A	30.27	82.06	2.418	64602113	4729983	3785698	1156633	8515681
SRR6246098	SRS2672796	not applicable	0	0	CNCH-SAA_CN-0003	Capra hircus	SAA	Saanen	Asia	China	35.86166	104.19539699999996	China	35.86166	104.19539699999996	not available	not available	F	F	Public data	#N/A	#N/A	33.21	87.64	2.413	64666169	4902189	3685758	1020311	8587947
SRR6246099	SRS2672795	not applicable	0	0	CNCH-LIA_CN-0001	Capra hircus	LIA	Liaoning Cashmere	Asia	China	35.86166	104.19539699999996	China	35.86166	104.19539699999996	not available	not available	F	F	Public data	#N/A	#N/A	29.63	79.99	2.42	64141556	5406587	3667502	1058782	9074089
SRR6246100	SRS2672797	not applicable	0	0	CNCH-SAA_CN-0005	Capra hircus	SAA	Saanen	Asia	China	35.86166	104.19539699999996	China	35.86166	104.19539699999996	not available	not available	F	F	Public data	#N/A	#N/A	30.42	82.29	2.421	64215847	5619711	3361301	1077568	8981012
SRR6246101	SRS2672814	not applicable	0	0	CNCH-LIA_CN-0003	Capra hircus	LIA	Liaoning Cashmere	Asia	China	35.86166	104.19539699999996	China	35.86166	104.19539699999996	not available	not available	F	F	Public data	#N/A	#N/A	33.25	87.02	2.423	64140298	5341982	3685599	1106548	9027581
SRR6246102	SRS2665374	not applicable	0	0	CNCH-LIA_CN-0002	Capra hircus	LIA	Liaoning Cashmere	Asia	China	35.86166	104.19539699999996	China	35.86166	104.19539699999996	not available	not available	F	F	Public data	#N/A	#N/A	31.58	83.94	2.419	64132986	5354852	3668822	1117767	9023674
SRR8237098	SRS4072061	not applicable	0	0	BDCH-BDG_BD-0006	Capra hircus	BDG	Bengal	Asia	Bangladesh	23.684994	90.35633099999995	north-western areas of Bangladesh	25.60211874519314	89.30164349999995	not available	not available	F	F	Public data	#N/A	#N/A	10.27	32.04	2.443	64156519	4975138	3579816	1562954	8554954
SRR8237571	SRS4072516	not applicable	0	0	BDCH-BDG_BD-0004	Capra hircus	BDG	Bengal	Asia	Bangladesh	23.684994	90.35633099999995	north-western areas of Bangladesh	25.60211874519314	89.30164349999995	not available	not available	F	F	Public data	#N/A	#N/A	10.31	32.24	2.442	64079322	5072892	3537792	1584421	8610684
SRR8238774	SRS4073330	not applicable	0	0	BDCH-BDG_BD-0001	Capra hircus	BDG	Bengal	Asia	Bangladesh	23.684994	90.35633099999995	north-western areas of Bangladesh	25.60211874519314	89.30164349999995	not available	not available	M	M	Public data	#N/A	#N/A	10.55	32.84	2.443	64245618	4920324	3623473	1485012	8543797
SRR8240157	SRS4074570	not applicable	0	0	BDCH-BDG_BD-0002	Capra hircus	BDG	Bengal	Asia	Bangladesh	23.684994	90.35633099999995	north-western areas of Bangladesh	25.60211874519314	89.30164349999995	not available	not available	M	M	Public data	#N/A	#N/A	10.56	32.86	2.438	64229971	4958495	3638006	1447955	8596501
TJCS-UGA-0460	ERS4425037	not applicable	0	0	TJCS-SIB_TJ-0460	Capra sibirica	SIB	not relevant	Asia	Tajikistan	38.861034	71.27609299999995	Tajikistan	38.861034	71.27609299999995	not available	not available	M	NA	VarGoats	LECA	Gordon Luikart	11.02	31.67	2.541	55107343	2758883	13352702	3055499	16111585
TNCH-TUN-0001	ERS4424706	TN_TUN0001	0	0	TNCH-TUN_TN-0001	Capra hircus	TUN	Tunisian	Africa	Tunisia	33.886917	9.537499000000025	Tunisia	33.886917	9.537499000000025	not available	not available	F	NA	VarGoats	Tunisian goats	Vincenzo Landi	18.88	55.30	2.42	64440145	5685084	3147554	1001644	8832638
TNCH-TUN-0002	ERS4424707	TN_TUN0002	0	0	TNCH-TUN_TN-0002	Capra hircus	TUN	Tunisian	Africa	Tunisia	33.886917	9.537499000000025	Tunisia	33.886917	9.537499000000025	not available	not available	F	NA	VarGoats	Tunisian goats	Vincenzo Landi	16.63	49.33	2.427	64480309	5205380	3408837	1179901	8614217
TNCH-TUN-0003	ERS4424708	TN_TUN0003	0	0	TNCH-TUN_TN-0003	Capra hircus	TUN	Tunisian	Africa	Tunisia	33.886917	9.537499000000025	Tunisia	33.886917	9.537499000000025	not available	not available	F	NA	VarGoats	Tunisian goats	Vincenzo Landi	15.36	46.33	2.431	64218389	5574267	3191218	1290553	8765485
TNCH-TUN-0005	ERS4424709	TN_TUN0005	0	1	TNCH-TUN_TN-0005	Capra hircus	TUN	Tunisian	Africa	Tunisia	33.886917	9.537499000000025	Tunisia	33.886917	9.537499000000025	not available	not available	F	NA	VarGoats	Tunisian goats	Vincenzo Landi	14.57	44.40	2.432	64168677	5584047	3149881	1371822	8733928
TNCH-TUN-0006	ERS4424710	TN_TUN0006	0	1	TNCH-TUN_TN-0006	Capra hircus	TUN	Tunisian	Africa	Tunisia	33.886917	9.537499000000025	Tunisia	33.886917	9.537499000000025	not available	not available	F	NA	VarGoats	Tunisian goats	Vincenzo Landi	13.80	41.47	2.43	64611897	4835980	3533445	1293105	8369425
TZCH-BOE-0312	ERS3357853	TZ_BOE0312	0	0	TZCH-BOE_TZ-0312	Capra hircus	BOE	Boer	Africa	Tanzania	-6.369028	34.888822000000005	Dodoma zone	-6.1855125	35.745628200000056	-6.75	38.116667	M	M	AGIN	USDA/ARS	Ben Rosen	14.52	42.48	2.443	64610914	4797671	3653068	1212774	8450739
TZCH-BOE-0314	ERS3357854	TZ_BOE0314	0	0	TZCH-BOE_TZ-0314	Capra hircus	BOE	Boer	Africa	Tanzania	-6.369028	34.888822000000005	Dodoma zone	-6.1855125	35.745628200000056	-6.75	38.116667	M	M	AGIN	USDA/ARS	Ben Rosen	16.01	46.70	2.442	64336455	5539023	3285518	1113431	8824541
TZCH-BOE-0315	ERS3357855	TZ_BOE0315	0	0	TZCH-BOE_TZ-0315	Capra hircus	BOE	Boer	Africa	Tanzania	-6.369028	34.888822000000005	Dodoma zone	-6.1855125	35.745628200000056	-6.75	38.116667	M	M	AGIN	USDA/ARS	Ben Rosen	16.06	46.73	2.429	65047059	3857049	4201066	1169253	8058115
TZCH-GOG-0002	ERS3357856	TZ_GOG0002	0	0	TZCH-GOG_TZ-0002	Capra hircus	GOG	Gogo	Africa	Tanzania	-6.369028	34.888822000000005	Dodoma region	-6.1128996	35.82799590000002	-6.75	38.116667	F	F	AGIN	USDA/ARS	Ben Rosen	15.51	44.93	2.444	64500339	5215132	3308010	1250946	8523142
TZCH-GOG-0003	ERS3357857	TZ_GOG0003	0	0	TZCH-GOG_TZ-0003	Capra hircus	GOG	Gogo	Africa	Tanzania	-6.369028	34.888822000000005	Dodoma region	-6.1128996	35.82799590000002	-6.75	38.116667	F	F	AGIN	USDA/ARS	Ben Rosen	15.05	43.51	2.441	64571400	5234493	3307389	1161145	8541882
TZCH-GOG-0004	ERS3357858	TZ_GOG0004	0	0	TZCH-GOG_TZ-0004	Capra hircus	GOG	Gogo	Africa	Tanzania	-6.369028	34.888822000000005	Dodoma region	-6.1128996	35.82799590000002	-6.2	36.417	F	F	AGIN	USDA/ARS	Ben Rosen	15.34	44.78	2.445	64418147	5425380	3249128	1181772	8674508
TZCH-GOG-0006	ERS3357859	TZ_GOG0006	0	0	TZCH-GOG_TZ-0006	Capra hircus	GOG	Gogo	Africa	Tanzania	-6.369028	34.888822000000005	Dodoma region	-6.1128996	35.82799590000002	-6.2	36.417	F	F	AGIN	USDA/ARS	Ben Rosen	14.25	41.89	2.442	64651470	4814935	3524574	1283448	8339509
TZCH-GOG-0007	ERS3357860	TZ_GOG0007	0	0	TZCH-GOG_TZ-0007	Capra hircus	GOG	Gogo	Africa	Tanzania	-6.369028	34.888822000000005	Dodoma region	-6.1128996	35.82799590000002	-6.2	36.417	F	F	AGIN	USDA/ARS	Ben Rosen	14.81	42.87	2.442	64610642	5161829	3347865	1154091	8509694
TZCH-GOG-0008	ERS3357861	TZ_GOG0008	0	0	TZCH-GOG_TZ-0008	Capra hircus	GOG	Gogo	Africa	Tanzania	-6.369028	34.888822000000005	Dodoma region	-6.1128996	35.82799590000002	-6.2	36.417	F	F	AGIN	USDA/ARS	Ben Rosen	14.22	41.75	2.446	64513234	5094238	3376852	1290103	8471090
TZCH-GOG-0009	ERS3357862	TZ_GOG0009	0	0	TZCH-GOG_TZ-0009	Capra hircus	GOG	Gogo	Africa	Tanzania	-6.369028	34.888822000000005	Dodoma region	-6.1128996	35.82799590000002	-6.2	36.417	F	F	AGIN	USDA/ARS	Ben Rosen	15.69	45.68	2.439	64563758	5157703	3393386	1159580	8551089
TZCH-GOG-0010	ERS3357863	TZ_GOG0010	0	0	TZCH-GOG_TZ-0010	Capra hircus	GOG	Gogo	Africa	Tanzania	-6.369028	34.888822000000005	Dodoma region	-6.1128996	35.82799590000002	-6.2	36.417	F	F	AGIN	USDA/ARS	Ben Rosen	14.43	42.30	2.442	64515953	5135957	3360262	1262255	8496219
TZCH-MAA-0004	ERS3357864	TZ_MAA0004	0	0	TZCH-MAA_TZ-0004	Capra hircus	MAA	Maasai	Africa	Tanzania	-6.369028	34.888822000000005	Arusha. Kilimanjaro and Manyara regions	-3.0139734992592646	36.4577729734375	-4.41	37.18	F	F	AGIN	USDA/ARS	Ben Rosen	15.32	44.19	2.442	64578408	5124364	3398217	1173438	8522581
TZCH-MAA-0005	ERS3357865	TZ_MAA0005	0	0	TZCH-MAA_TZ-0005	Capra hircus	MAA	Maasai	Africa	Tanzania	-6.369028	34.888822000000005	Arusha. Kilimanjaro and Manyara regions	-3.0139734992592646	36.4577729734375	-6.75	38.116667	F	F	AGIN	USDA/ARS	Ben Rosen	15.64	44.80	2.444	64529286	5140174	3354494	1250473	8494668
TZCH-MAA-0008	ERS3357866	TZ_MAA0008	0	0	TZCH-MAA_TZ-0008	Capra hircus	MAA	Maasai	Africa	Tanzania	-6.369028	34.888822000000005	Arusha. Kilimanjaro and Manyara regions	-3.0139734992592646	36.4577729734375	-4.41	37.18	F	F	AGIN	USDA/ARS	Ben Rosen	14.46	42.90	2.443	64311714	5187813	3359962	1414938	8547775
TZCH-MAA-0010	ERS3357867	TZ_MAA0010	0	0	TZCH-MAA_TZ-0010	Capra hircus	MAA	Maasai	Africa	Tanzania	-6.369028	34.888822000000005	Arusha. Kilimanjaro and Manyara regions	-3.0139734992592646	36.4577729734375	-4.41	37.18	F	F	AGIN	USDA/ARS	Ben Rosen	16.44	47.90	2.443	64407417	5163683	3407516	1295811	8571199
TZCH-MAA-0011	ERS3357868	TZ_MAA0011	0	0	TZCH-MAA_TZ-0011	Capra hircus	MAA	Maasai	Africa	Tanzania	-6.369028	34.888822000000005	Arusha. Kilimanjaro and Manyara regions	-3.0139734992592646	36.4577729734375	-4.41	37.18	F	F	AGIN	USDA/ARS	Ben Rosen	16.33	46.96	2.442	64526249	5166837	3378397	1202944	8545234
TZCH-MAA-0013	ERS3357869	TZ_MAA0013	0	0	TZCH-MAA_TZ-0013	Capra hircus	MAA	Maasai	Africa	Tanzania	-6.369028	34.888822000000005	Arusha. Kilimanjaro and Manyara regions	-3.0139734992592646	36.4577729734375	-4.41	37.18	F	F	AGIN	USDA/ARS	Ben Rosen	14.88	43.63	2.443	64394140	5116462	3410984	1352841	8527446
TZCH-MAA-0015	ERS3357870	TZ_MAA0015	0	0	TZCH-MAA_TZ-0015	Capra hircus	MAA	Maasai	Africa	Tanzania	-6.369028	34.888822000000005	Arusha. Kilimanjaro and Manyara regions	-3.0139734992592646	36.4577729734375	-4.41	37.18	F	F	AGIN	USDA/ARS	Ben Rosen	21.42	60.31	2.44	64452315	5190717	3433292	1198103	8624009
TZCH-MAA-0018	ERS3357871	TZ_MAA0018	0	0	TZCH-MAA_TZ-0018	Capra hircus	MAA	Maasai	Africa	Tanzania	-6.369028	34.888822000000005	Arusha. Kilimanjaro and Manyara regions	-3.0139734992592646	36.4577729734375	-4.41	37.18	F	F	AGIN	USDA/ARS	Ben Rosen	20.87	58.62	2.44	64474537	5235806	3415238	1148846	8651044
TZCH-MLY-0014	ERS3357872	TZ_MLY0014	0	0	TZCH-MLY_TZ-0014	Capra hircus	MLY	Malya	Africa	Tanzania	-6.369028	34.888822000000005	Central Nothern Tanzania	-2.645892835709308	34.097806375000005	-6.2	36.417	F	F	AGIN	USDA/ARS	Ben Rosen	21.42	60.24	2.432	64093894	5944433	3133706	1102394	9078139
TZCH-MLY-0017	ERS3357873	TZ_MLY0017	0	0	TZCH-MLY_TZ-0017	Capra hircus	MLY	Malya	Africa	Tanzania	-6.369028	34.888822000000005	Central Nothern Tanzania	-2.645892835709308	34.097806375000005	-6.2	36.417	M	M	AGIN	USDA/ARS	Ben Rosen	15.73	44.22	2.442	64638473	4778565	3634215	1223174	8412780
TZCH-MLY-0019	ERS3357874	TZ_MLY0019	0	0	TZCH-MLY_TZ-0019	Capra hircus	MLY	Malya	Africa	Tanzania	-6.369028	34.888822000000005	Central Nothern Tanzania	-2.645892835709308	34.097806375000005	-6.2	36.417	F	F	AGIN	USDA/ARS	Ben Rosen	21.00	58.84	2.433	64138199	5785217	3234031	1116980	9019248
TZCH-MLY-0021	ERS3357875	TZ_MLY0021	0	0	TZCH-MLY_TZ-0021	Capra hircus	MLY	Malya	Africa	Tanzania	-6.369028	34.888822000000005	Central Nothern Tanzania	-2.645892835709308	34.097806375000005	-6.2	36.417	F	F	AGIN	USDA/ARS	Ben Rosen	20.08	56.36	2.434	64253558	5494589	3355319	1170961	8849908
TZCH-MLY-0022	ERS3357876	TZ_MLY0022	0	0	TZCH-MLY_TZ-0022	Capra hircus	MLY	Malya	Africa	Tanzania	-6.369028	34.888822000000005	Central Nothern Tanzania	-2.645892835709308	34.097806375000005	-6.2	36.417	F	F	AGIN	USDA/ARS	Ben Rosen	16.83	49.05	2.439	64275109	5371333	3377996	1249989	8749329
TZCH-MLY-0023	ERS3357877	TZ_MLY0023	0	0	TZCH-MLY_TZ-0023	Capra hircus	MLY	Malya	Africa	Tanzania	-6.369028	34.888822000000005	Central Nothern Tanzania	-2.645892835709308	34.097806375000005	-6.2	36.417	M	M	AGIN	USDA/ARS	Ben Rosen	17.96	51.44	2.44	64530534	5032252	3587627	1124014	8619879
TZCH-MLY-0024	ERS3357878	TZ_MLY0024	0	0	TZCH-MLY_TZ-0024	Capra hircus	MLY	Malya	Africa	Tanzania	-6.369028	34.888822000000005	Central Nothern Tanzania	-2.645892835709308	34.097806375000005	-6.2	36.417	F	F	AGIN	USDA/ARS	Ben Rosen	16.62	48.24	2.437	64222805	5574698	3267437	1209487	8842135
TZCH-MLY-0025	ERS3357879	TZ_MLY0025	0	0	TZCH-MLY_TZ-0025	Capra hircus	MLY	Malya	Africa	Tanzania	-6.369028	34.888822000000005	Central Nothern Tanzania	-2.645892835709308	34.097806375000005	-6.2	36.417	F	F	AGIN	USDA/ARS	Ben Rosen	17.59	50.45	2.44	64389017	5259122	3431298	1194990	8690420
TZCH-NRW-0002	ERS3357880	TZ_NRW0002	0	0	TZCH-NRW_TZ-0002	Capra hircus	NRW	Norwegian	Africa	Tanzania	-6.369028	34.888822000000005	Morogoro region	-6.8277556	37.65911440000002	-4.21392	33.3562	F	F	AGIN	USDA/ARS	Ben Rosen	17.68	41.84	2.417	64255144	6030494	2997025	991764	9027519
TZCH-NRW-0009	ERS3357881	TZ_NRW0009	0	0	TZCH-NRW_TZ-0009	Capra hircus	NRW	Norwegian	Africa	Tanzania	-6.369028	34.888822000000005	Morogoro region	-6.8277556	37.65911440000002	-8.39927	35.9133	F	F	AGIN	USDA/ARS	Ben Rosen	19.93	53.99	2.417	64415986	4167079	3624471	2066891	7791550
TZCH-NRW-0010	ERS3357882	TZ_NRW0010	0	0	TZCH-NRW_TZ-0010	Capra hircus	NRW	Norwegian	Africa	Tanzania	-6.369028	34.888822000000005	Morogoro region	-6.8277556	37.65911440000002	-8.39927	35.9133	F	F	AGIN	USDA/ARS	Ben Rosen	23.60	64.13	2.424	64651730	4975667	3648515	998515	8624182
TZCH-NRW-0012	ERS3357883	TZ_NRW0012	0	0	TZCH-NRW_TZ-0012	Capra hircus	NRW	Norwegian	Africa	Tanzania	-6.369028	34.888822000000005	Morogoro region	-6.8277556	37.65911440000002	-8.39927	35.9133	F	F	AGIN	USDA/ARS	Ben Rosen	20.16	54.17	2.421	64254011	5837823	3203432	979161	9041255
TZCH-NRW-0015	ERS3357884	TZ_NRW0015	0	0	TZCH-NRW_TZ-0015	Capra hircus	NRW	Norwegian	Africa	Tanzania	-6.369028	34.888822000000005	Morogoro region	-6.8277556	37.65911440000002	-8.39927	35.9133	F	F	AGIN	USDA/ARS	Ben Rosen	21.09	52.85	2.427	64442787	4648462	3523324	1659854	8171786
TZCH-NRW-0017	ERS3357885	TZ_NRW0017	0	0	TZCH-NRW_TZ-0017	Capra hircus	NRW	Norwegian	Africa	Tanzania	-6.369028	34.888822000000005	Morogoro region	-6.8277556	37.65911440000002	-8.39927	35.9133	F	F	AGIN	USDA/ARS	Ben Rosen	18.36	48.12	2.423	64508911	4462085	3671650	1631781	8133735
TZCH-NRW-0018	ERS3357886	TZ_NRW0018	0	0	TZCH-NRW_TZ-0018	Capra hircus	NRW	Norwegian	Africa	Tanzania	-6.369028	34.888822000000005	Morogoro region	-6.8277556	37.65911440000002	-8.39927	35.9133	F	F	AGIN	USDA/ARS	Ben Rosen	14.38	39.02	2.441	64483176	4542583	3316592	1932076	7859175
TZCH-PRW-0001	ERS3357887	TZ_PRW0001	0	0	TZCH-PRW_TZ-0001	Capra hircus	PRW	Pare White	Africa	Tanzania	-6.369028	34.888822000000005	Kilimanjaro region	-3.421137400265538	37.391288831249994	-4.25	37.91667	M	M	AGIN	USDA/ARS	Ben Rosen	19.70	55.64	2.436	64556144	5097762	3517364	1103157	8615126
TZCH-PRW-0003	ERS3357888	TZ_PRW0003	0	0	TZCH-PRW_TZ-0003	Capra hircus	PRW	Pare White	Africa	Tanzania	-6.369028	34.888822000000005	Kilimanjaro region	-3.421137400265538	37.391288831249994	-4.25	37.91667	F	F	AGIN	USDA/ARS	Ben Rosen	20.88	57.79	2.436	64553696	5041545	3490702	1188484	8532247
TZCH-PRW-0006	ERS3357889	TZ_PRW0006	0	0	TZCH-PRW_TZ-0006	Capra hircus	PRW	Pare White	Africa	Tanzania	-6.369028	34.888822000000005	Kilimanjaro region	-3.421137400265538	37.391288831249994	-4.25	37.91667	F	F	AGIN	USDA/ARS	Ben Rosen	21.65	59.71	2.427	65191049	3552510	4287600	1243268	7840110
TZCH-PRW-0008	ERS3357890	TZ_PRW0008	0	0	TZCH-PRW_TZ-0008	Capra hircus	PRW	Pare White	Africa	Tanzania	-6.369028	34.888822000000005	Kilimanjaro region	-3.421137400265538	37.391288831249994	-4.25	37.91667	F	F	AGIN	USDA/ARS	Ben Rosen	18.04	50.85	2.435	64491374	5241663	3428817	1112573	8670480
TZCH-PRW-0010	ERS3357891	TZ_PRW0010	0	0	TZCH-PRW_TZ-0010	Capra hircus	PRW	Pare White	Africa	Tanzania	-6.369028	34.888822000000005	Kilimanjaro region	-3.421137400265538	37.391288831249994	-4.25	37.91667	M	M	AGIN	USDA/ARS	Ben Rosen	15.88	46.13	2.443	64478478	5086945	3445566	1263438	8532511
TZCH-PRW-0014	ERS3357892	TZ_PRW0014	0	1	TZCH-PRW_TZ-0014	Capra hircus	PRW	Pare White	Africa	Tanzania	-6.369028	34.888822000000005	Kilimanjaro region	-3.421137400265538	37.391288831249994	-4.25	37.91667	F	F	AGIN	USDA/ARS	Ben Rosen	23.46	65.11	2.439	64568068	5023748	3491909	1190702	8515657
TZCH-PRW-0016	ERS3357893	TZ_PRW0016	0	0	TZCH-PRW_TZ-0016	Capra hircus	PRW	Pare White	Africa	Tanzania	-6.369028	34.888822000000005	Kilimanjaro region	-3.421137400265538	37.391288831249994	-4.25	37.91667	F	F	AGIN	USDA/ARS	Ben Rosen	16.02	46.38	2.437	64568532	4822642	3613670	1269583	8436312
TZCH-PRW-0020	ERS3357894	TZ_PRW0020	0	0	TZCH-PRW_TZ-0020	Capra hircus	PRW	Pare White	Africa	Tanzania	-6.369028	34.888822000000005	Kilimanjaro region	-3.421137400265538	37.391288831249994	-4.25	37.91667	F	F	AGIN	USDA/ARS	Ben Rosen	17.29	49.14	2.442	64525218	5000719	3497241	1251249	8497960
TZCH-SAA-0162	ERS3357895	TZ_SAA0162	0	0	TZCH-SAA_TZ-0162	Capra hircus	SAA	Saanen	Africa	Tanzania	-6.369028	34.888822000000005	Tanzania	-6.369028	34.888822000000005	-3.96668	35.567	M	M	AGIN	USDA/ARS	Ben Rosen	18.33	50.64	2.429	64079373	6007859	3093575	1093620	9101434
TZCH-SAA-0163	ERS3357896	TZ_SAA0163	0	0	TZCH-SAA_TZ-0163	Capra hircus	SAA	Saanen	Africa	Tanzania	-6.369028	34.888822000000005	Tanzania	-6.369028	34.888822000000005	-3.96668	35.567	F	F	AGIN	USDA/ARS	Ben Rosen	17.63	51.99	2.417	64383216	5413087	3371044	1107080	8784131
TZCH-SAA-0171	ERS3357897	TZ_SAA0171	0	0	TZCH-SAA_TZ-0171	Capra hircus	SAA	Saanen	Africa	Tanzania	-6.369028	34.888822000000005	Tanzania	-6.369028	34.888822000000005	-3.96668	35.567	F	F	AGIN	USDA/ARS	Ben Rosen	19.93	56.03	2.436	64666730	5103248	3480460	1023989	8583708
TZCH-SAA-0172	ERS3357898	TZ_SAA0172	0	0	TZCH-SAA_TZ-0172	Capra hircus	SAA	Saanen	Africa	Tanzania	-6.369028	34.888822000000005	Tanzania	-6.369028	34.888822000000005	-3.96668	35.567	M	M	AGIN	USDA/ARS	Ben Rosen	18.96	47.82	2.419	63985877	4389126	3375859	2523565	7764985
TZCH-SAA-0173	ERS3357899	TZ_SAA0173	0	0	TZCH-SAA_TZ-0173	Capra hircus	SAA	Saanen	Africa	Tanzania	-6.369028	34.888822000000005	Tanzania	-6.369028	34.888822000000005	-3.96668	35.567	M	M	AGIN	USDA/ARS	Ben Rosen	21.36	58.01	2.422	64114007	6072774	3057337	1030309	9130111
TZCH-SAA-0175	ERS3357900	TZ_SAA0175	0	0	TZCH-SAA_TZ-0175	Capra hircus	SAA	Saanen	Africa	Tanzania	-6.369028	34.888822000000005	Tanzania	-6.369028	34.888822000000005	-3.3709	36.8384	F	F	AGIN	USDA/ARS	Ben Rosen	21.60	62.10	2.429	64982453	4360912	3890408	1040654	8251320
TZCH-SAA-0176	ERS3357901	TZ_SAA0176	0	0	TZCH-SAA_TZ-0176	Capra hircus	SAA	Saanen	Africa	Tanzania	-6.369028	34.888822000000005	Tanzania	-6.369028	34.888822000000005	-3.3709	36.8384	F	F	AGIN	USDA/ARS	Ben Rosen	15.66	43.96	2.438	65091955	4076127	3957873	1148472	8034000
TZCH-SAA-0178	ERS3357902	TZ_SAA0178	0	0	TZCH-SAA_TZ-0178	Capra hircus	SAA	Saanen	Africa	Tanzania	-6.369028	34.888822000000005	Tanzania	-6.369028	34.888822000000005	-3.3709	36.8384	M	M	AGIN	USDA/ARS	Ben Rosen	18.82	50.29	2.435	64610005	5280477	3252963	1130982	8533440
TZCH-SNJ-0005	ERS3357903	TZ_SNJ0005	0	0	TZCH-SNJ_TZ-0005	Capra hircus	SNJ	Sonjo	Africa	Tanzania	-6.369028	34.888822000000005	Arusha and Manyara regions	-3.4691754178686485	36.3314302	-2.6883	35.5366	M	M	AGIN	USDA/ARS	Ben Rosen	16.18	44.39	2.423	64530816	5234291	3441881	1067439	8676172
TZCH-SNJ-0006	ERS3357904	TZ_SNJ0006	0	0	TZCH-SNJ_TZ-0006	Capra hircus	SNJ	Sonjo	Africa	Tanzania	-6.369028	34.888822000000005	Arusha and Manyara regions	-3.4691754178686485	36.3314302	-2.04238	35.6271	F	F	AGIN	USDA/ARS	Ben Rosen	14.81	41.55	2.419	64617782	5106993	3464161	1085491	8571154
TZCH-SNJ-0009	ERS3357905	TZ_SNJ0009	0	0	TZCH-SNJ_TZ-0009	Capra hircus	SNJ	Sonjo	Africa	Tanzania	-6.369028	34.888822000000005	Arusha and Manyara regions	-3.4691754178686485	36.3314302	-3.0707	37.0619	F	F	AGIN	USDA/ARS	Ben Rosen	21.23	60.63	2.444	64583721	4532245	3425611	1732850	7957856
TZCH-SNJ-0010	ERS3357906	TZ_SNJ0010	0	0	TZCH-SNJ_TZ-0010	Capra hircus	SNJ	Sonjo	Africa	Tanzania	-6.369028	34.888822000000005	Arusha and Manyara regions	-3.4691754178686485	36.3314302	-3.0707	37.0619	F	F	AGIN	USDA/ARS	Ben Rosen	15.22	37.43	2.435	62979752	3438906	3250463	4605306	6689369
TZCH-SNJ-0013	ERS3357907	TZ_SNJ0013	0	0	TZCH-SNJ_TZ-0013	Capra hircus	SNJ	Sonjo	Africa	Tanzania	-6.369028	34.888822000000005	Arusha and Manyara regions	-3.4691754178686485	36.3314302	-3.0707	37.0619	F	F	AGIN	USDA/ARS	Ben Rosen	21.11	58.76	2.434	64580696	4586994	3445765	1660972	8032759
TZCH-SNJ-0016	ERS3357908	TZ_SNJ0016	0	0	TZCH-SNJ_TZ-0016	Capra hircus	SNJ	Sonjo	Africa	Tanzania	-6.369028	34.888822000000005	Arusha and Manyara regions	-3.4691754178686485	36.3314302	-3.0707	37.0619	F	F	AGIN	USDA/ARS	Ben Rosen	17.71	48.75	2.447	62005130	3490223	3149079	5629995	6639302
TZCH-SNJ-0018	ERS3357909	TZ_SNJ0018	0	0	TZCH-SNJ_TZ-0018	Capra hircus	SNJ	Sonjo	Africa	Tanzania	-6.369028	34.888822000000005	Arusha and Manyara regions	-3.4691754178686485	36.3314302	-3.0707	37.0619	F	F	AGIN	USDA/ARS	Ben Rosen	15.11	40.28	2.436	64716615	4988362	3489663	1079787	8478025
TZCH-SNJ-0022	ERS3357910	TZ_SNJ0022	0	0	TZCH-SNJ_TZ-0022	Capra hircus	SNJ	Sonjo	Africa	Tanzania	-6.369028	34.888822000000005	Arusha and Manyara regions	-3.4691754178686485	36.3314302	-3.0707	37.0619	F	F	AGIN	USDA/ARS	Ben Rosen	17.39	42.07	2.437	64087618	4128203	3389028	2669578	7517231
TZCH-TOG-0005	ERS3357911	TZ_TOG0005	0	0	TZCH-TOG_TZ-0005	Capra hircus	TOG	Toggenburg	Africa	Tanzania	-6.369028	34.888822000000005	Arusha. Kilimanjaro and Manyara regions	-3.0139734992592646	36.4577729734375	-4.24283	35.7636	F	F	AGIN	USDA/ARS	Ben Rosen	17.02	48.72	2.42	65222803	3665310	4200624	1185690	7865934
TZCH-TOG-0007	ERS3357912	TZ_TOG0007	0	0	TZCH-TOG_TZ-0007	Capra hircus	TOG	Toggenburg	Africa	Tanzania	-6.369028	34.888822000000005	Arusha. Kilimanjaro and Manyara regions	-3.0139734992592646	36.4577729734375	-4.2442	35.7958	M	M	AGIN	USDA/ARS	Ben Rosen	27.40	75.43	2.41	64656708	5219896	3548301	849522	8768197
TZCH-TOG-0012	ERS3357913	TZ_TOG0012	0	0	TZCH-TOG_TZ-0012	Capra hircus	TOG	Toggenburg	Africa	Tanzania	-6.369028	34.888822000000005	Arusha. Kilimanjaro and Manyara regions	-3.0139734992592646	36.4577729734375	-4.2442	35.7958	F	F	AGIN	USDA/ARS	Ben Rosen	19.40	54.05	2.413	64045049	5167372	2988392	2073614	8155764
TZCH-TOG-0014	ERS3357914	TZ_TOG0014	0	0	TZCH-TOG_TZ-0014	Capra hircus	TOG	Toggenburg	Africa	Tanzania	-6.369028	34.888822000000005	Arusha. Kilimanjaro and Manyara regions	-3.0139734992592646	36.4577729734375	-4.24283	35.7636	M	M	AGIN	USDA/ARS	Ben Rosen	19.53	49.72	2.438	64378637	5514689	3281688	1099413	8796377
TZCH-TOG-0017	ERS3357915	TZ_TOG0017	0	0	TZCH-TOG_TZ-0017	Capra hircus	TOG	Toggenburg	Africa	Tanzania	-6.369028	34.888822000000005	Arusha. Kilimanjaro and Manyara regions	-3.0139734992592646	36.4577729734375	-4.24283	35.7636	F	F	AGIN	USDA/ARS	Ben Rosen	17.57	46.96	2.427	64380550	5327125	3268228	1298524	8595353
TZCH-TOG-0018	ERS3357916	TZ_TOG0018	0	0	TZCH-TOG_TZ-0018	Capra hircus	TOG	Toggenburg	Africa	Tanzania	-6.369028	34.888822000000005	Arusha. Kilimanjaro and Manyara regions	-3.0139734992592646	36.4577729734375	-4.24283	35.7636	F	F	AGIN	USDA/ARS	Ben Rosen	19.73	55.30	2.439	64791316	4478968	3555377	1448766	8034345
TZCH-TOG-0022	ERS3357917	TZ_TOG0022	0	0	TZCH-TOG_TZ-0022	Capra hircus	TOG	Toggenburg	Africa	Tanzania	-6.369028	34.888822000000005	Arusha. Kilimanjaro and Manyara regions	-3.0139734992592646	36.4577729734375	-4.24283	35.7636	F	F	AGIN	USDA/ARS	Ben Rosen	17.55	50.12	2.413	64687603	4705596	3568682	1312546	8274278
TZCH-TOG-0023	ERS3357918	TZ_TOG0023	0	0	TZCH-TOG_TZ-0023	Capra hircus	TOG	Toggenburg	Africa	Tanzania	-6.369028	34.888822000000005	Arusha. Kilimanjaro and Manyara regions	-3.0139734992592646	36.4577729734375	-4.2442	35.7958	F	F	AGIN	USDA/ARS	Ben Rosen	19.59	48.70	2.435	64264969	5952418	2920598	1136442	8873016
UGCH-MUB-0001	ERS4383030	UG_MUB0001	0	0	UGCH-MUB_UG-0001	Capra hircus	MUB	Mubende	Africa	Uganda	1.373333	32.290275000000065	Uganda	1.373333	32.290275000000065	0.333333	32.75	F	NA	AGIN	USDA/ARS	Ben Rosen	7.11	19.03	2.457	65029632	2798925	3250307	3195563	6049232
UGCH-MUB-0002	ERS4383031	UG_MUB0002	1	0	UGCH-MUB_UG-0002	Capra hircus	MUB	Mubende	Africa	Uganda	1.373333	32.290275000000065	Uganda	1.373333	32.290275000000065	0.333333	32.75	F	NA	AGIN	USDA/ARS	Ben Rosen	7.47	21.61	2.468	64120591	3611252	3381428	3161156	6992680
UGCH-MUB-0014	ERS4383032	UG_MUB0014	0	0	UGCH-MUB_UG-0014	Capra hircus	MUB	Mubende	Africa	Uganda	1.373333	32.290275000000065	Uganda	1.373333	32.290275000000065	0.4	32.48333	M	NA	AGIN	USDA/ARS	Ben Rosen	5.48	14.69	2.455	64805024	2043670	3052545	4373188	5096215
UZCF-FAL-0001	ERS4425038	not applicable	0	0	UZCF-FAL_UZ-0001	Capra falconeri	FAL	not relevant	Asia	Uzbekistan	41.377491	64.58526200000006	Uzbekistan	41.377491	64.58526200000006	not available	not available	M	NA	VarGoats	LECA	Gordon Luikart	11.26	32.15	2.466	63392608	1588690	7129701	2163428	8718391
ZACH-ANG-0374	ERS4424703	ZA_ANG0374	0	0	ZACH-ANG_ZA-0374	Capra hircus	ANG	Angora	Africa	South Africa	-30.559482	22.937505999999985	South Africa	-30.559482	22.937505999999985	-31.4733262	25.0264383	M	M	VarGoats	Faculty of Natural and Agricultural Sciences	Carina Visser	12.89	38.88	2.439	64435192	4679987	3801173	1358075	8481160
ZACH-ANG-0388	ERS4424704	ZA_ANG0388	0	0	ZACH-ANG_ZA-0388	Capra hircus	ANG	Angora	Africa	South Africa	-30.559482	22.937505999999985	South Africa	-30.559482	22.937505999999985	-31.4733262	25.0264383	F	F	VarGoats	Faculty of Natural and Agricultural Sciences	Carina Visser	10.78	33.08	2.441	64336109	4691548	3718918	1527852	8410466
ZACH-ANG-0397	ERS4424705	ZA_ANG0397	0	1	ZACH-ANG_ZA-0397	Capra hircus	ANG	Angora	Africa	South Africa	-30.559482	22.937505999999985	South Africa	-30.559482	22.937505999999985	-31.4733262	25.0264383	F	F	VarGoats	Faculty of Natural and Agricultural Sciences	Carina Visser	9.65	30.08	2.446	64276616	4674157	3660412	1663242	8334569
ZWCH-BOE-0322	ERS3357919	ZW_BOE0322	0	0	ZWCH-BOE_ZW-0322	Capra hircus	BOE	Boer	Africa	Zimbabwe	-19.015438	29.154856999999993	Zimbabwe	-19.015438	29.154856999999993	-18.189722	31.546667	F	F	AGIN	USDA/ARS	Ben Rosen	21.87	60.35	2.443	64361769	4936806	3632878	1342974	8569684
ZWCH-BOE-0327	ERS3357920	ZW_BOE0327	0	0	ZWCH-BOE_ZW-0327	Capra hircus	BOE	Boer	Africa	Zimbabwe	-19.015438	29.154856999999993	Zimbabwe	-19.015438	29.154856999999993	-18.189722	31.546667	F	F	AGIN	USDA/ARS	Ben Rosen	20.92	58.09	2.437	64327737	5230070	3507601	1209019	8737671
ZWCH-BOE-0328	ERS3357921	ZW_BOE0328	0	0	ZWCH-BOE_ZW-0328	Capra hircus	BOE	Boer	Africa	Zimbabwe	-19.015438	29.154856999999993	Zimbabwe	-19.015438	29.154856999999993	-18.189722	31.546667	F	F	AGIN	USDA/ARS	Ben Rosen	19.52	52.93	2.434	64716811	4416539	3795388	1345689	8211927
ZWCH-BOE-0331	ERS3357922	ZW_BOE0331	0	0	ZWCH-BOE_ZW-0331	Capra hircus	BOE	Boer	Africa	Zimbabwe	-19.015438	29.154856999999993	Zimbabwe	-19.015438	29.154856999999993	-18.189722	31.546667	F	F	AGIN	USDA/ARS	Ben Rosen	17.75	49.49	2.437	64508400	5044621	3557263	1164143	8601884
ZWCH-BOE-0334	ERS3357923	ZW_BOE0334	0	0	ZWCH-BOE_ZW-0334	Capra hircus	BOE	Boer	Africa	Zimbabwe	-19.015438	29.154856999999993	Zimbabwe	-19.015438	29.154856999999993	-18.189722	31.546667	F	F	AGIN	USDA/ARS	Ben Rosen	19.14	49.35	2.436	64490410	4769844	3483335	1530838	8253179
ZWCH-BOE-0337	ERS3357924	ZW_BOE0337	0	0	ZWCH-BOE_ZW-0337	Capra hircus	BOE	Boer	Africa	Zimbabwe	-19.015438	29.154856999999993	Zimbabwe	-19.015438	29.154856999999993	-18.189722	31.546667	M	M	AGIN	USDA/ARS	Ben Rosen	19.53	53.51	2.438	64585588	4941526	3587310	1160003	8528836
ZWCH-BOE-0338	ERS3357925	ZW_BOE0338	0	0	ZWCH-BOE_ZW-0338	Capra hircus	BOE	Boer	Africa	Zimbabwe	-19.015438	29.154856999999993	Zimbabwe	-19.015438	29.154856999999993	-18.189722	31.546667	M	M	AGIN	USDA/ARS	Ben Rosen	17.50	48.26	2.444	64684950	4627768	3581993	1379716	8209761
ZWCH-BOE-0339	ERS3357926	ZW_BOE0339	0	0	ZWCH-BOE_ZW-0339	Capra hircus	BOE	Boer	Africa	Zimbabwe	-19.015438	29.154856999999993	Zimbabwe	-19.015438	29.154856999999993	-18.189722	31.546667	M	M	AGIN	USDA/ARS	Ben Rosen	20.38	57.44	2.43	64691968	4891457	3690911	1000091	8582368
ZWCH-MSH-0002	ERS3357927	ZW_MSH0002	0	0	ZWCH-MSH_ZW-0002	Capra hircus	MSH	Mashona	Africa	Zimbabwe	-19.015438	29.154856999999993	Zimbabwe	-19.015438	29.154856999999993	-18.189722	31.546667	F	F	AGIN	USDA/ARS	Ben Rosen	19.76	52.60	2.434	64901317	4592939	3606111	1174060	8199050
ZWCH-MSH-0003	ERS3357928	ZW_MSH0003	0	0	ZWCH-MSH_ZW-0003	Capra hircus	MSH	Mashona	Africa	Zimbabwe	-19.015438	29.154856999999993	Zimbabwe	-19.015438	29.154856999999993	-18.189722	31.546667	F	F	AGIN	USDA/ARS	Ben Rosen	20.83	56.75	2.44	64696943	4730336	3532490	1314658	8262826
ZWCH-MSH-0004	ERS3357929	ZW_MSH0004	0	0	ZWCH-MSH_ZW-0004	Capra hircus	MSH	Mashona	Africa	Zimbabwe	-19.015438	29.154856999999993	Zimbabwe	-19.015438	29.154856999999993	-18.189722	31.546667	F	F	AGIN	USDA/ARS	Ben Rosen	24.50	64.85	2.438	64717508	4726734	3547113	1283072	8273847
ZWCH-MSH-0008	ERS3357930	ZW_MSH0008	0	0	ZWCH-MSH_ZW-0008	Capra hircus	MSH	Mashona	Africa	Zimbabwe	-19.015438	29.154856999999993	Zimbabwe	-19.015438	29.154856999999993	-20.074444	30.832778	F	F	AGIN	USDA/ARS	Ben Rosen	19.94	54.77	2.437	64948341	4439148	3831987	1054951	8271135
ZWCH-MSH-0011	ERS3357931	ZW_MSH0011	0	0	ZWCH-MSH_ZW-0011	Capra hircus	MSH	Mashona	Africa	Zimbabwe	-19.015438	29.154856999999993	Zimbabwe	-19.015438	29.154856999999993	-20.074444	30.832778	M	M	AGIN	USDA/ARS	Ben Rosen	22.31	60.03	2.419	64800933	4581240	3681920	1210334	8263160
ZWCH-MSH-0013	ERS3357932	ZW_MSH0013	0	0	ZWCH-MSH_ZW-0013	Capra hircus	MSH	Mashona	Africa	Zimbabwe	-19.015438	29.154856999999993	Zimbabwe	-19.015438	29.154856999999993	-20.074444	30.832778	F	F	AGIN	USDA/ARS	Ben Rosen	23.16	58.66	2.426	64874596	4683765	3633536	1082530	8317301
ZWCH-MSH-0014	ERS3357933	ZW_MSH0014	0	0	ZWCH-MSH_ZW-0014	Capra hircus	MSH	Mashona	Africa	Zimbabwe	-19.015438	29.154856999999993	Zimbabwe	-19.015438	29.154856999999993	-20.074444	30.832778	F	F	AGIN	USDA/ARS	Ben Rosen	19.45	51.81	2.437	64812189	4628294	3536257	1297687	8164551
ZWCH-MSH-0015	ERS3357934	ZW_MSH0015	0	0	ZWCH-MSH_ZW-0015	Capra hircus	MSH	Mashona	Africa	Zimbabwe	-19.015438	29.154856999999993	Zimbabwe	-19.015438	29.154856999999993	-17.516667	30.966667	M	M	AGIN	USDA/ARS	Ben Rosen	18.52	51.78	2.442	64830580	4695891	3612606	1135350	8308497
ZWCH-MSH-0016	ERS3357935	ZW_MSH0016	0	0	ZWCH-MSH_ZW-0016	Capra hircus	MSH	Mashona	Africa	Zimbabwe	-19.015438	29.154856999999993	Zimbabwe	-19.015438	29.154856999999993	-17.516667	30.966667	M	M	AGIN	USDA/ARS	Ben Rosen	17.37	48.65	2.44	65026048	4326912	3775423	1146044	8102335
ZWCH-MSH-0017	ERS3357936	ZW_MSH0017	0	0	ZWCH-MSH_ZW-0017	Capra hircus	MSH	Mashona	Africa	Zimbabwe	-19.015438	29.154856999999993	Zimbabwe	-19.015438	29.154856999999993	-17.516667	30.966667	F	F	AGIN	USDA/ARS	Ben Rosen	17.96	50.38	2.437	64702556	4728993	3588939	1253939	8317932
ZWCH-MSH-0019	ERS3357937	ZW_MSH0019	0	0	ZWCH-MSH_ZW-0019	Capra hircus	MSH	Mashona	Africa	Zimbabwe	-19.015438	29.154856999999993	Zimbabwe	-19.015438	29.154856999999993	-17.516667	30.966667	F	F	AGIN	USDA/ARS	Ben Rosen	17.51	48.57	2.443	65057269	4128223	3827478	1261457	7955701
ZWCH-MSH-0021	ERS3357938	ZW_MSH0021	0	0	ZWCH-MSH_ZW-0021	Capra hircus	MSH	Mashona	Africa	Zimbabwe	-19.015438	29.154856999999993	Zimbabwe	-19.015438	29.154856999999993	-17.516667	30.966667	F	F	AGIN	USDA/ARS	Ben Rosen	20.60	56.46	2.437	64625385	4753370	3609578	1286094	8362948
ZWCH-MTB-0004	ERS3357939	ZW_MTB0004	0	0	ZWCH-MTB_ZW-0004	Capra hircus	MTB	Matebele	Africa	Zimbabwe	-19.015438	29.154856999999993	Matebeleland province	-18.5331566	27.549584600000003	-20.55	28.508	F	F	AGIN	USDA/ARS	Ben Rosen	17.28	49.46	2.438	64283847	5390837	3358041	1241702	8748878
ZWCH-MTB-0007	ERS3357940	ZW_MTB0007	0	0	ZWCH-MTB_ZW-0007	Capra hircus	MTB	Matebele	Africa	Zimbabwe	-19.015438	29.154856999999993	Matebeleland province	-18.5331566	27.549584600000003	-20.55	28.508	F	F	AGIN	USDA/ARS	Ben Rosen	23.03	61.50	2.436	64368578	5468246	3305753	1131850	8773999
ZWCH-MTB-0011	ERS3357941	ZW_MTB0011	0	0	ZWCH-MTB_ZW-0011	Capra hircus	MTB	Matebele	Africa	Zimbabwe	-19.015438	29.154856999999993	Matebeleland province	-18.5331566	27.549584600000003	-20.55	28.508	F	F	AGIN	USDA/ARS	Ben Rosen	19.69	55.61	2.423	64505653	5374821	3349892	1044061	8724713
ZWCH-MTB-0014	ERS3357942	ZW_MTB0014	0	0	ZWCH-MTB_ZW-0014	Capra hircus	MTB	Matebele	Africa	Zimbabwe	-19.015438	29.154856999999993	Matebeleland province	-18.5331566	27.549584600000003	-20.55	28.508	F	F	AGIN	USDA/ARS	Ben Rosen	21.87	60.87	2.432	64258748	5538869	3327134	1149676	8866003
ZWCH-MTB-0019	ERS3357943	ZW_MTB0019	0	0	ZWCH-MTB_ZW-0019	Capra hircus	MTB	Matebele	Africa	Zimbabwe	-19.015438	29.154856999999993	Matebeleland province	-18.5331566	27.549584600000003	-20.55	28.508	M	M	AGIN	USDA/ARS	Ben Rosen	20.49	57.24	2.433	64165419	5717592	3254192	1137224	8971784
ZWCH-MTB-0020	ERS3357944	ZW_MTB0020	0	0	ZWCH-MTB_ZW-0020	Capra hircus	MTB	Matebele	Africa	Zimbabwe	-19.015438	29.154856999999993	Matebeleland province	-18.5331566	27.549584600000003	-20.55	28.508	M	M	AGIN	USDA/ARS	Ben Rosen	19.94	50.41	2.436	64435172	4715561	3339024	1784670	8054585
ZWCH-MTB-0023	ERS3357945	ZW_MTB0023	0	0	ZWCH-MTB_ZW-0023	Capra hircus	MTB	Matebele	Africa	Zimbabwe	-19.015438	29.154856999999993	Matebeleland province	-18.5331566	27.549584600000003	-20.55	28.508	M	M	AGIN	USDA/ARS	Ben Rosen	16.62	47.41	2.445	64456039	5216636	3384372	1217380	8601008
ZWCH-MTB-0025	ERS3357946	ZW_MTB0025	0	0	ZWCH-MTB_ZW-0025	Capra hircus	MTB	Matebele	Africa	Zimbabwe	-19.015438	29.154856999999993	Matebeleland province	-18.5331566	27.549584600000003	-20.55	28.508	M	M	AGIN	USDA/ARS	Ben Rosen	19.23	51.19	2.433	64617867	5105551	3397489	1153520	8503040
