# Supplementary material for: VarGoats project: a dataset of 1159 whole-genome sequences to dissect Capra hircus global diversity
Source: Genet Sel Evol. 2021 Nov 8;53:86. doi: 10.1186/s12711-021-00659-6 (PMC8573910; doi:10.1186/s12711-021-00659-6)
Supplement: Supplementary file 7 — Additional file 7. Tranche summary file produced by VariantRecalibrator for SNPs. File of comma-separated values for tranches 0 to 90, 90 to 99, 99 to 99.9 and 99.9 to 100. [file 12711_2021_659_MOESM7_ESM.txt]

# Variant quality score tranches file
# Version number 5
targetTruthSensitivity,numKnown,numNovel,knownTiTv,novelTiTv,minVQSLod,filterName,model,accessibleTruthSites,callsAtTruthSites,truthSensitivity
90.00,28391219,41845314,2.5607,2.3768,3.6763,VQSRTrancheSNP0.00to90.00,SNP,23244750,20920275,0.9000
99.00,30652415,66051072,2.5499,2.2385,-0.1166,VQSRTrancheSNP90.00to99.00,SNP,23244750,23012302,0.9900
99.90,30983537,83260721,2.5484,2.1048,-3.1676,VQSRTrancheSNP99.00to99.90,SNP,23244750,23221505,0.9990
100.00,31097037,97946917,2.5471,2.0333,-39640.7858,VQSRTrancheSNP99.90to100.00,SNP,23244750,23244750,1.0000
