# Supplementary material for: VarGoats project: a dataset of 1159 whole-genome sequences to dissect Capra hircus global diversity
Source: Genet Sel Evol. 2021 Nov 8;53:86. doi: 10.1186/s12711-021-00659-6 (PMC8573910; doi:10.1186/s12711-021-00659-6)
Supplement: Supplementary file 8 — Additional file 8. Tranche summary file produced by VariantRecalibrator for InDels. File of comma-separated values for tranches 0 to 90, 90 to 99, 99 to 99.9 and 99.9 to 100. [file 12711_2021_659_MOESM8_ESM.txt]

# Variant quality score tranches file
# Version number 5
targetTruthSensitivity,numKnown,numNovel,knownTiTv,novelTiTv,minVQSLod,filterName,model,accessibleTruthSites,callsAtTruthSites,truthSensitivity
90.00,1068149,7191922,0.0000,0.0000,4.3715,VQSRTrancheINDEL0.00to90.00,INDEL,2284484,2056035,0.9000
99.00,1191184,11325249,0.0000,0.0000,0.3906,VQSRTrancheINDEL90.00to99.00,INDEL,2284484,2261639,0.9900
99.90,1224360,12383458,0.0000,0.0000,-1.2815,VQSRTrancheINDEL99.00to99.90,INDEL,2284484,2282199,0.9990
100.00,1272485,14143396,0.0000,0.0000,-39501.6365,VQSRTrancheINDEL99.90to100.00,INDEL,2284484,2284484,1.0000
